# Supplementary material for: 4-Nitro­phenyl 4-bromo­benzoate
Source: Acta Crystallogr Sect E Struct Rep Online. 2011 Oct 29;67(Pt 11):o3114. doi: 10.1107/S1600536811043923 (PMC3247499; doi:10.1107/S1600536811043923)
Supplement: Supplementary file 2 [file e-67-o3114-Isup2.hkl]

# 
# h,k,l, Fc-squared, Fo-squared, sigma(Fo-squared) and status flag 
# 
data_I
_shelx_title ' import in P 21/c' 
_shelx_refln_list_code          4 
_shelx_F_calc_maximum      125.59 
_exptl_crystal_F_000       639.90 
_reflns_d_resolution_high  0.7807 
 
loop_ 
 _symmetry_equiv_pos_as_xyz 
 'x, y, z' 
 '-x, y+1/2, -z+1/2' 
 '-x, -y, -z' 
 'x, -y-1/2, z-1/2' 
 
_cell_length_a     8.8177 
_cell_length_b     9.5279 
_cell_length_c    14.9394 
_cell_angle_alpha  90.000 
_cell_angle_beta   99.024 
_cell_angle_gamma  90.000 
 
_shelx_F_squared_multiplier     1.000 
 
loop_ 
 _refln_index_h 
 _refln_index_k 
 _refln_index_l 
 _refln_F_squared_calc 
 _refln_F_squared_meas 
 _refln_F_squared_sigma 
 _refln_observed_status 
   2   0   0     6075.29     4707.52    152.98 o 
   3   0   0     1096.66     1044.88     26.04 o 
   4   0   0      751.52      666.02     17.62 o 
   5   0   0      540.07      424.13     12.27 o 
   6   0   0     3443.53     3851.66    152.85 o 
   7   0   0      958.66     1079.38     73.53 o 
   8   0   0      239.84      276.62     26.52 o 
   9   0   0       13.19       11.53      4.88 o 
  10   0   0        6.80       17.31     14.78 o 
   2   1   0      531.24      459.65     10.98 o 
   3   1   0    14082.87    11227.63    726.98 o 
   4   1   0     3738.51     3453.41    163.64 o 
   5   1   0     2486.90     2544.88    150.95 o 
   6   1   0       38.42       37.67      3.72 o 
   7   1   0      163.98      160.40      5.85 o 
   8   1   0      454.15      447.87     21.92 o 
   9   1   0      381.00      441.86     15.92 o 
  10   1   0      261.05      281.18     11.11 o 
   1   2   0     4543.45     4680.03    128.06 o 
   2   2   0     1921.19     1953.33     79.16 o 
   3   2   0      150.57      154.47      8.72 o 
   4   2   0      814.79      720.14     12.61 o 
   5   2   0     1449.93     1394.47     51.07 o 
   6   2   0     1157.32     1228.39     61.31 o 
   7   2   0      844.92      894.43     24.11 o 
   8   2   0      325.95      354.72      9.91 o 
   9   2   0       47.26       64.32      4.75 o 
  10   2   0       19.73       28.37      5.72 o 
  11   2   0       14.08       11.81      8.71 o 
   1   3   0     6608.95     6902.09    180.68 o 
   2   3   0     3312.96     3240.08    139.11 o 
   3   3   0     5159.08     5178.46    389.05 o 
   4   3   0     3905.24     3701.76    219.20 o 
   5   3   0     2242.60     2410.16    133.32 o 
   6   3   0        1.35        7.87      4.01 o 
   7   3   0      336.94      375.17     23.42 o 
   8   3   0      516.64      528.23     43.48 o 
   9   3   0      194.78      214.49     10.57 o 
  10   3   0      185.60      195.38      9.12 o 
   0   4   0     3389.21     3517.57     66.16 o 
   1   4   0     3965.42     4020.33    130.12 o 
   2   4   0      891.13      910.27     26.77 o 
   3   4   0       68.63       73.46      4.68 o 
   4   4   0      269.39      254.19     10.19 o 
   5   4   0     1342.72     1366.26     67.13 o 
   6   4   0      762.95      757.81     29.27 o 
   7   4   0      489.10      517.06     27.69 o 
   8   4   0      249.85      253.65     13.32 o 
   9   4   0       41.21       42.48      7.05 o 
  10   4   0        9.17       11.33      4.25 o 
   1   5   0     1276.76     1327.08     25.88 o 
   2   5   0     2991.61     3203.01     90.39 o 
   3   5   0     1566.06     1713.28     93.72 o 
   4   5   0     1492.10     1469.47    112.70 o 
   5   5   0      249.46      210.23      6.74 o 
   6   5   0        1.26        7.39      3.24 o 
   7   5   0       93.62      102.83      4.81 o 
   8   5   0      158.65      192.00      6.10 o 
   9   5   0      174.28      212.16     18.01 o 
  10   5   0       59.41       65.70     11.98 o 
   0   6   0     2891.20     2838.05     89.96 o 
   1   6   0     1595.09     1635.96     45.70 o 
   2   6   0      883.24      897.25     24.66 o 
   3   6   0      196.93      197.65      5.75 o 
   4   6   0       20.67       33.39      4.70 o 
   5   6   0      294.86      309.21     23.81 o 
   6   6   0      649.06      710.79     80.87 o 
   7   6   0      216.18      215.97     23.04 o 
   8   6   0       48.87       52.26      6.76 o 
   9   6   0        1.53       12.31      9.96 o 
   1   7   0      630.79      669.70     12.00 o 
   2   7   0      895.31      978.93     26.28 o 
   3   7   0      191.52      197.00      9.41 o 
   4   7   0      361.27      354.71      9.20 o 
   5   7   0       14.97        2.93      4.58 o 
   6   7   0        0.26        8.56      6.72 o 
   7   7   0       41.88       47.11     10.23 o 
   8   7   0       18.58       28.91      5.79 o 
   9   7   0       81.76       77.59     14.51 o 
   0   8   0       60.62       74.59      7.33 o 
   1   8   0     1167.49     1248.58     29.13 o 
   2   8   0      361.66      370.71      8.89 o 
   3   8   0       59.65       41.07      5.04 o 
   4   8   0        9.19       13.08      4.55 o 
   5   8   0      177.61      207.68     12.79 o 
   6   8   0       62.49       61.55      6.81 o 
   7   8   0       48.66       49.72      4.84 o 
   8   8   0       11.05       16.99      4.92 o 
   1   9   0      543.89      534.91     11.91 o 
   2   9   0      140.90      153.30      8.00 o 
   3   9   0       45.66       60.25      6.47 o 
   4   9   0       98.86       95.19      6.51 o 
   5   9   0       24.42       23.22      5.30 o 
   6   9   0       17.29       11.56      7.25 o 
   7   9   0       15.68       14.50      9.42 o 
   0  10   0      178.49      193.67     11.09 o 
   1  10   0      243.28      253.02      7.70 o 
   2  10   0       13.81        7.17      5.33 o 
   3  10   0        3.03        4.32      4.53 o 
   4  10   0        4.57        7.97      4.22 o 
   5  10   0       79.25       73.21      7.90 o 
   6  10   0       15.67        5.18      7.80 o 
   1  11   0       13.16        8.92      6.80 o 
   2  11   0       16.01       15.99      8.88 o 
   3  11   0       13.37       13.82      5.62 o 
   4  11   0       20.36       42.66     11.80 o 
 -10   1   1        0.71       -2.29      5.52 o 
  -9   1   1        0.08       -1.72      5.62 o 
  -8   1   1       24.15       27.76     16.21 o 
  -7   1   1       10.56       13.87      5.86 o 
  -6   1   1       79.21       88.95      7.96 o 
  -5   1   1      269.20      302.10      7.84 o 
  -4   1   1        9.21       10.27      2.38 o 
  -3   1   1      549.08      483.13     10.25 o 
  -2   1   1     2548.17     2202.26    133.59 o 
   1   1   1      153.09      162.59      4.13 o 
   2   1   1      244.49      227.66      4.91 o 
   3   1   1     1641.81     1539.72     36.15 o 
   4   1   1      699.54      700.41     40.00 o 
   5   1   1       95.98       87.19      8.21 o 
   6   1   1       15.59       11.84      3.08 o 
   7   1   1        1.42        5.89      4.12 o 
   8   1   1       22.69       18.33      3.99 o 
   9   1   1        0.02       -5.28      8.73 o 
  10   1   1        3.28        7.23     10.21 o 
  11   1   1       15.85        2.70      5.86 o 
 -11   2   1        0.65       -0.24     10.03 o 
 -10   2   1       18.82       26.19      4.05 o 
  -9   2   1        1.11       -0.38      5.12 o 
  -8   2   1        0.23       -5.07      5.87 o 
  -7   2   1       12.77       15.05      8.83 o 
  -6   2   1      172.78      196.89      9.11 o 
  -5   2   1     1054.00     1128.09     22.77 o 
  -4   2   1      302.46      330.70     13.63 o 
  -3   2   1      664.43      660.38     13.24 o 
  -2   2   1    13809.76    13221.62    297.36 o 
  -1   2   1      313.79      348.56      6.52 o 
   0   2   1     6304.48     6393.55    216.09 o 
   1   2   1      427.90      512.21     21.02 o 
   2   2   1      785.64      852.39     29.73 o 
   3   2   1     1905.10     1802.41     39.99 o 
   4   2   1        1.03        1.93      2.26 o 
   5   2   1        0.47       -3.28      3.28 o 
   6   2   1       63.92       60.54      3.68 o 
   7   2   1       51.28       59.80      4.58 o 
   8   2   1       18.99       13.07      4.95 o 
   9   2   1        2.09        4.11      5.13 o 
  10   2   1        4.32        2.08      4.61 o 
 -10   3   1        5.19        1.26      4.66 o 
  -9   3   1        0.13       -3.44      7.08 o 
  -8   3   1       11.59        1.56      4.75 o 
  -7   3   1       26.87       30.98      3.66 o 
  -6   3   1        0.42        6.72      9.74 o 
  -5   3   1      119.81      134.28      3.94 o 
  -4   3   1        1.87       -0.48      3.89 o 
  -3   3   1      191.30      180.87      5.50 o 
  -2   3   1     1117.66     1260.16     39.47 o 
  -1   3   1       32.99       41.33      2.35 o 
   0   3   1      173.68      206.89      3.85 o 
   1   3   1      638.01      744.22     11.33 o 
   2   3   1        2.90       -1.71      1.71 o 
   3   3   1     2551.23     2855.98    161.47 o 
   4   3   1      197.43      205.48      4.61 o 
   5   3   1       92.12       82.77      7.56 o 
   6   3   1        3.53        7.79      2.30 o 
   7   3   1        6.59        5.19      6.08 o 
   8   3   1      165.87      188.37     17.65 o 
   9   3   1        0.82        0.04      4.06 o 
  10   3   1        4.20       -2.00      4.41 o 
 -10   4   1       52.54       42.60      6.76 o 
  -9   4   1       14.46       13.17      4.95 o 
  -8   4   1        0.47        6.07      3.91 o 
  -7   4   1        2.91       -3.46      3.46 o 
  -6   4   1       29.48       25.47      3.55 o 
  -5   4   1      149.97      165.94      6.72 o 
  -4   4   1       90.75       96.55     31.59 o 
  -3   4   1      114.38      124.93      5.57 o 
  -2   4   1      836.08      901.38     31.19 o 
  -1   4   1        5.70       -0.23      3.04 o 
   0   4   1     1642.24     1732.10     29.03 o 
   1   4   1        3.58        2.94      2.07 o 
   2   4   1      664.62      758.82     18.22 o 
   3   4   1      376.96      396.01     18.56 o 
   4   4   1       13.73        9.87      4.02 o 
   5   4   1        3.70        4.58      2.37 o 
   6   4   1       23.48       17.94      3.87 o 
   7   4   1        2.26        2.22      3.22 o 
   8   4   1       42.00       38.35      5.54 o 
   9   4   1        9.73        7.78      5.14 o 
  10   4   1        0.30       -5.06      5.06 o 
 -10   5   1        1.92        5.48      6.82 o 
  -9   5   1        0.89        6.59      6.30 o 
  -8   5   1        0.45       -4.96      4.96 o 
  -7   5   1       29.68       25.38      4.76 o 
  -6   5   1      113.10      107.92      5.81 o 
  -5   5   1        9.87        6.74      7.58 o 
  -4   5   1       36.90       36.39      4.14 o 
  -3   5   1       42.91       35.75      6.84 o 
  -2   5   1        2.31       -2.80      2.80 o 
  -1   5   1       59.54       66.55      5.67 o 
   0   5   1      423.54      436.13      9.16 o 
   1   5   1      485.60      521.88     14.19 o 
   2   5   1       70.75       80.99      4.47 o 
   3   5   1      588.91      725.49     18.82 o 
   4   5   1        4.59        8.90      5.52 o 
   5   5   1       47.56       48.74      4.42 o 
   6   5   1       84.97       78.83      6.12 o 
   7   5   1       11.33       10.30      3.78 o 
   8   5   1      273.73      263.03     15.94 o 
   9   5   1        3.10        9.31      5.16 o 
  10   5   1        0.01        1.04     11.19 o 
  -9   6   1        6.37        6.08      4.04 o 
  -8   6   1        6.44        6.93      3.83 o 
  -7   6   1        0.82       -2.71      5.30 o 
  -6   6   1       19.14       12.92      6.25 o 
  -5   6   1      110.95      103.32      6.98 o 
  -4   6   1      104.23      115.55      7.98 o 
  -3   6   1       61.78       61.27      3.94 o 
  -2   6   1      318.18      336.22      6.71 o 
  -1   6   1        3.47       -0.31      2.87 o 
   0   6   1       69.52       70.58      3.55 o 
   1   6   1        0.69       -1.48      2.96 o 
   2   6   1      643.22      736.17     15.77 o 
   3   6   1      145.49      162.26      8.94 o 
   4   6   1      112.43      100.11      5.68 o 
   5   6   1       32.03       27.83      5.55 o 
   6   6   1        0.49       -3.01      3.01 o 
   7   6   1       10.08        6.87      3.69 o 
   8   6   1       21.45       23.02      3.33 o 
   9   6   1        0.26       -7.83      7.83 o 
  -9   7   1        0.17       -9.59      9.59 o 
  -8   7   1        5.82        5.94      4.89 o 
  -7   7   1       16.47       10.17      4.96 o 
  -6   7   1        8.29        4.87      7.02 o 
  -5   7   1        7.97        0.63      7.67 o 
  -4   7   1      203.04      206.66     11.77 o 
  -3   7   1      209.73      186.82      7.39 o 
  -2   7   1      417.72      380.79     13.30 o 
  -1   7   1      581.08      624.85     11.17 o 
   0   7   1      263.39      257.48      6.24 o 
   1   7   1        1.62        7.37      4.28 o 
   2   7   1       12.42        5.95      3.31 o 
   3   7   1      148.51      149.44      4.32 o 
   4   7   1       78.89       82.50      4.67 o 
   5   7   1       49.43       61.39      5.32 o 
   6   7   1       15.25       11.26      4.56 o 
   7   7   1        8.69       21.08      9.44 o 
   8   7   1       72.33       66.73      4.65 o 
   9   7   1        0.34        2.53      8.19 o 
  -8   8   1        4.37        7.22      4.84 o 
  -7   8   1        0.16       -8.35      8.35 o 
  -6   8   1       12.77       15.46      5.45 o 
  -5   8   1       95.91       91.95      5.43 o 
  -4   8   1       78.39       74.64      5.76 o 
  -3   8   1      109.29      108.29      4.88 o 
  -2   8   1      301.93      300.71      7.02 o 
  -1   8   1       43.88       41.03      4.22 o 
   0   8   1      185.50      183.74      5.82 o 
   1   8   1       58.88       59.04      7.87 o 
   2   8   1      181.86      188.77      7.21 o 
   3   8   1        6.08        3.82      3.50 o 
   4   8   1       97.43       99.55      4.61 o 
   5   8   1        8.57       11.43      8.92 o 
   6   8   1        0.40       -5.75      5.75 o 
   7   8   1        4.41        5.90      3.88 o 
   8   8   1        1.05      -13.79     13.79 o 
  -7   9   1        0.29        0.92      7.02 o 
  -6   9   1        2.89        9.57      5.14 o 
  -5   9   1        0.17        7.72      5.05 o 
  -4   9   1       10.13        7.34      4.68 o 
  -3   9   1      132.69      136.39      5.48 o 
  -2   9   1       79.79       72.65      5.55 o 
  -1   9   1      452.99      458.68     10.25 o 
   0   9   1      149.33      152.81      6.27 o 
   1   9   1       20.23       16.76      4.54 o 
   2   9   1        0.29        1.02      4.48 o 
   3   9   1        0.10       -2.78      4.54 o 
   4   9   1        0.72       -4.64      4.64 o 
   5   9   1        7.37        5.76      4.55 o 
   6   9   1       11.64       28.12      5.47 o 
   7   9   1       19.87       20.40      5.19 o 
  -6  10   1       56.83       34.09     10.52 o 
  -5  10   1        0.64       -8.29      8.29 o 
  -4  10   1       26.04       21.72      6.71 o 
  -3  10   1       29.73       27.98      8.44 o 
  -2  10   1        0.41       -4.44      4.44 o 
  -1  10   1       64.79       62.78      5.37 o 
   0  10   1        9.78       11.29      5.02 o 
   1  10   1       82.45       77.20      5.41 o 
   2  10   1        3.55       -4.24      4.24 o 
   3  10   1       53.97       56.95      5.26 o 
   4  10   1       29.51       24.55      7.08 o 
   5  10   1        1.76       12.34      5.27 o 
   6  10   1        8.75        0.00     12.16 o 
  -4  11   1        3.05       16.80     13.31 o 
  -3  11   1        0.54       -6.34      6.34 o 
  -2  11   1        2.78        1.42      8.24 o 
  -1  11   1      118.79       90.07      5.51 o 
   0  11   1        6.31        2.84      6.26 o 
   1  11   1       50.37       37.40      6.01 o 
   2  11   1        0.10       -1.74      6.42 o 
   3  11   1        5.11        7.17      4.70 o 
   4  11   1       28.24       20.49      6.27 o 
 -10   0   2        2.06       24.60     13.99 o 
  -9   0   2       80.64      102.07      6.90 o 
  -8   0   2       70.55       88.75      6.37 o 
  -7   0   2     1313.87     1472.75     69.53 o 
  -6   0   2     1784.52     1855.04     91.43 o 
  -5   0   2     3245.96     3351.20    112.62 o 
  -4   0   2       32.43       25.85      3.38 o 
  -3   0   2     8950.80     8587.99    198.39 o 
  -2   0   2    15772.29    12997.52    304.73 o 
   1   0   2     5890.32     5127.97    167.75 o 
   2   0   2     1054.08      887.69     30.54 o 
   3   0   2     2019.90     1661.14     56.73 o 
   4   0   2     1536.66     1321.06     79.66 o 
   5   0   2     2899.43     2841.53     65.51 o 
   6   0   2     2212.32     2194.98     52.33 o 
   7   0   2     1284.38     1453.12    154.92 o 
   8   0   2       75.31       77.42      5.22 o 
   9   0   2        1.45        4.85     10.50 o 
  10   0   2       16.30      -15.73     15.73 o 
 -10   1   2      195.10      226.97     10.80 o 
  -9   1   2      270.11      305.43     10.77 o 
  -8   1   2      338.52      347.31     23.55 o 
  -7   1   2      357.33      378.56     13.12 o 
  -6   1   2      465.35      500.17     15.50 o 
  -5   1   2     4116.43     4069.78     76.54 o 
  -4   1   2     2858.53     2634.97     44.55 o 
  -3   1   2     3608.15     3075.49    138.32 o 
  -1   1   2      286.90      251.23      6.28 o 
   0   1   2       14.59       23.91      1.86 o 
   1   1   2      816.83      794.47     12.69 o 
   2   1   2     9126.00     7741.53    425.27 o 
   3   1   2     8951.12     7774.43    394.10 o 
   4   1   2     2554.86     2449.07    100.69 o 
   5   1   2      135.56      122.37      5.89 o 
   6   1   2       59.69       62.67     13.21 o 
   7   1   2      283.16      272.37     11.43 o 
   8   1   2      740.97      781.50     18.35 o 
   9   1   2      556.53      630.72     38.05 o 
  10   1   2      328.86      332.85     26.24 o 
 -11   2   2       14.86       18.48     10.83 o 
 -10   2   2       10.48       26.21      6.36 o 
  -9   2   2       29.59       24.94      7.45 o 
  -8   2   2      303.71      357.19     11.95 o 
  -7   2   2     1153.53     1269.68     42.10 o 
  -6   2   2     1628.65     1572.93     43.99 o 
  -5   2   2     1533.65     1564.47     41.75 o 
  -4   2   2       59.39       65.61      4.02 o 
  -3   2   2       75.36       69.92      2.46 o 
  -1   2   2     4837.29     4787.35     77.26 o 
   0   2   2     8072.66     7940.75    128.69 o 
   1   2   2     7606.85     7709.24    156.36 o 
   2   2   2     1729.88     1833.39     49.83 o 
   3   2   2      128.63      167.77      4.22 o 
   4   2   2     3509.44     3362.43    141.24 o 
   5   2   2     3183.47     3048.63    147.88 o 
   6   2   2     2644.24     2428.10     58.75 o 
   7   2   2      696.58      706.32     17.16 o 
   8   2   2      170.90      184.21      6.27 o 
   9   2   2        7.93        8.79      3.93 o 
  10   2   2       37.45       41.01     14.77 o 
 -10   3   2      146.97      149.93      7.57 o 
  -9   3   2      147.54      165.60      7.46 o 
  -8   3   2      147.22      185.46      6.12 o 
  -7   3   2        0.12       -1.55      3.55 o 
  -6   3   2       76.71       76.08      4.23 o 
  -5   3   2     1748.92     1709.92     42.46 o 
  -4   3   2     2340.99     2112.67     50.37 o 
  -3   3   2     2498.11     2208.53     67.96 o 
  -2   3   2     3634.20     3610.38    131.76 o 
  -1   3   2      500.38      590.79     13.90 o 
   0   3   2      840.16      831.25     14.20 o 
   1   3   2     4517.07     4767.92     90.69 o 
   2   3   2     4902.41     5028.58    117.06 o 
   3   3   2     6243.56     6367.57    353.18 o 
   4   3   2      312.37      250.96     10.53 o 
   5   3   2       64.13       55.64      3.40 o 
   6   3   2      101.97      116.75     17.52 o 
   7   3   2      216.38      193.28     18.14 o 
   8   3   2      458.75      489.46     23.27 o 
   9   3   2      110.72      120.01      7.78 o 
  10   3   2      142.51      118.33      7.55 o 
 -10   4   2        7.30       14.15      6.77 o 
  -9   4   2       13.25       22.30      4.95 o 
  -8   4   2      253.78      298.69     12.49 o 
  -7   4   2      507.73      545.46     19.97 o 
  -6   4   2      928.55      995.76     28.84 o 
  -5   4   2      265.69      277.32      9.51 o 
  -4   4   2       12.99       11.46      3.41 o 
  -3   4   2       51.51       56.20      5.01 o 
  -2   4   2     8248.30     8611.49    327.20 o 
  -1   4   2     4456.95     4489.17     72.12 o 
   0   4   2     6753.33     6981.13    198.64 o 
   1   4   2     3755.33     4172.93    142.00 o 
   2   4   2     1490.97     1560.33     43.57 o 
   3   4   2      162.72      215.01      8.95 o 
   4   4   2     1798.89     1873.72    197.35 o 
   5   4   2     1901.37     1887.51    104.78 o 
   6   4   2     1383.06     1421.92     50.49 o 
   7   4   2      523.63      520.77     41.67 o 
   8   4   2      135.27      130.81     16.46 o 
   9   4   2        5.75       -0.04      5.17 o 
  10   4   2       23.53       32.38      7.64 o 
 -10   5   2       69.27       74.92     14.12 o 
  -9   5   2      126.75      142.85     12.39 o 
  -8   5   2       96.79      109.24     11.68 o 
  -7   5   2        7.02        8.18      4.45 o 
  -6   5   2       68.23       66.83      5.89 o 
  -5   5   2      865.58      860.38     35.98 o 
  -4   5   2     1431.12     1350.62     73.10 o 
  -3   5   2     4490.46     4502.39    258.46 o 
  -2   5   2     1506.34     1552.75     54.06 o 
  -1   5   2        2.21        4.68      2.71 o 
   0   5   2      362.73      375.97      8.70 o 
   1   5   2      998.04     1068.05     40.31 o 
   2   5   2     1433.99     1484.80     31.60 o 
   3   5   2     2214.78     2355.30    103.69 o 
   4   5   2      895.12      898.22     43.83 o 
   5   5   2       27.39       24.15      3.93 o 
   6   5   2        3.28        5.32      3.20 o 
   7   5   2      139.48      154.15      9.59 o 
   8   5   2      134.30      136.20      7.55 o 
   9   5   2       85.41       98.46      6.33 o 
  -9   6   2        3.98        6.25      5.71 o 
  -8   6   2       50.63       50.48      6.82 o 
  -7   6   2      145.77      153.33      7.72 o 
  -6   6   2      271.62      290.35     17.11 o 
  -5   6   2        4.15        6.54      3.68 o 
  -4   6   2       34.91       41.10      8.60 o 
  -3   6   2      348.28      333.18     19.45 o 
  -2   6   2       12.23       12.64      2.88 o 
  -1   6   2     2034.95     2097.32     49.63 o 
   0   6   2     2308.35     2563.78     65.04 o 
   1   6   2      603.06      592.53     20.16 o 
   2   6   2      539.66      550.69     12.46 o 
   3   6   2      396.01      484.20     12.75 o 
   4   6   2      410.48      434.24     29.98 o 
   5   6   2      480.59      494.92     30.90 o 
   6   6   2      261.35      291.01     20.54 o 
   7   6   2      481.79      477.85     21.15 o 
   8   6   2       15.11       10.03      5.31 o 
   9   6   2        0.64        7.00      6.35 o 
  -9   7   2       44.44       55.52      7.34 o 
  -8   7   2        9.42       22.58      4.48 o 
  -7   7   2       11.53       21.18      4.48 o 
  -6   7   2       51.77       43.51      5.38 o 
  -5   7   2      379.15      354.19     10.36 o 
  -4   7   2      981.22     1036.08     53.88 o 
  -3   7   2     2491.07     2575.95     77.11 o 
  -2   7   2      167.51      177.88      4.95 o 
  -1   7   2       36.02       41.73      3.62 o 
   0   7   2        8.69        2.08      3.50 o 
   1   7   2      173.00      177.87      5.10 o 
   2   7   2      398.82      409.96     22.83 o 
   3   7   2      461.59      486.28     16.83 o 
   4   7   2      334.19      308.18     15.39 o 
   5   7   2       38.54       33.58      8.90 o 
   6   7   2       54.31       58.66      9.33 o 
   7   7   2       73.95       93.15      4.11 o 
   8   7   2       69.08       62.92      8.05 o 
  -8   8   2       53.69       54.45      5.04 o 
  -7   8   2       62.21       57.67      4.63 o 
  -6   8   2       76.99       76.72      5.30 o 
  -5   8   2        1.33       -6.76      9.51 o 
  -4   8   2       14.01       14.84      4.35 o 
  -3   8   2       30.20       35.51      4.65 o 
  -2   8   2       25.28       24.36      4.09 o 
  -1   8   2     1007.84     1083.91     18.23 o 
   0   8   2      466.35      496.86     10.25 o 
   1   8   2       61.40       64.17      6.05 o 
   2   8   2       90.43       74.21      4.03 o 
   3   8   2       23.48       38.15      7.81 o 
   4   8   2      173.11      197.19      5.95 o 
   5   8   2      164.64      179.02     11.07 o 
   6   8   2       47.13       53.52      6.58 o 
   7   8   2       62.54       58.32      5.03 o 
   8   8   2       11.44        4.63     17.30 o 
  -7   9   2       36.14       53.36      9.27 o 
  -6   9   2       19.87        9.28      5.19 o 
  -5   9   2       14.37       23.65     12.09 o 
  -4   9   2      223.37      211.95     11.60 o 
  -3   9   2      373.01      384.35     11.27 o 
  -2   9   2      190.19      215.17      7.45 o 
  -1   9   2      124.54      139.23      9.39 o 
   0   9   2        0.19       -4.40      4.40 o 
   1   9   2       62.90       71.66      5.20 o 
   2   9   2      109.78      121.15      7.68 o 
   3   9   2      121.56      126.41      6.10 o 
   4   9   2       28.70       24.01      4.57 o 
   5   9   2       10.95        4.91      4.78 o 
   6   9   2        0.27       -6.09      6.09 o 
   7   9   2       25.16       16.74     11.62 o 
  -6  10   2       23.87       34.52     15.02 o 
  -5  10   2        9.14       10.40      6.23 o 
  -4  10   2        3.00        9.93      4.64 o 
  -3  10   2        3.80       -1.45      5.13 o 
  -2  10   2       30.95       26.63      4.30 o 
  -1  10   2      387.99      396.54     11.51 o 
   0  10   2       72.57       76.42      5.38 o 
   1  10   2       48.90       41.07      6.17 o 
   2  10   2        3.54        4.30      4.76 o 
   3  10   2        1.87        1.94      6.26 o 
   4  10   2       16.24       25.32      7.45 o 
   5  10   2       25.89       25.43      5.83 o 
  -4  11   2        2.80       15.32      8.64 o 
  -3  11   2       19.73       45.11     10.49 o 
  -2  11   2        4.72        3.52     15.08 o 
  -1  11   2        2.82        4.60      5.51 o 
   0  11   2        0.08       -4.65     11.24 o 
   1  11   2        8.56       14.04      6.02 o 
   2  11   2       16.21       28.62      8.73 o 
   3  11   2       35.47       26.74      9.30 o 
   4  11   2       43.54       32.68     21.86 o 
 -10   1   3        0.14        3.45      6.63 o 
  -9   1   3        0.07       -0.21      5.02 o 
  -8   1   3        3.29        6.13      4.95 o 
  -7   1   3      143.17      161.16      6.51 o 
  -6   1   3        0.09        0.09      3.14 o 
  -5   1   3      238.06      241.94      7.68 o 
  -4   1   3     2004.45     1924.21     37.45 o 
  -3   1   3      158.78      148.93      8.17 o 
  -2   1   3     4554.47     3785.92    214.17 o 
  -1   1   3      809.92      744.38     29.59 o 
   0   1   3      316.72      337.47     11.28 o 
   1   1   3     1597.58     1612.98     52.22 o 
   2   1   3      123.58      124.64      4.87 o 
   3   1   3      122.71      120.22      3.05 o 
   4   1   3        6.64       11.72      5.08 o 
   5   1   3       76.76       79.67      4.94 o 
   6   1   3      194.45      210.82      9.67 o 
   7   1   3        0.75       -6.33      6.33 o 
   8   1   3        0.51        5.16      3.82 o 
   9   1   3       53.43       51.68      3.62 o 
  10   1   3        0.37       -1.02      7.89 o 
 -11   2   3        0.80        8.36      8.13 o 
 -10   2   3        2.53       -0.26      5.19 o 
  -9   2   3        3.40       14.32      5.82 o 
  -8   2   3       62.40       78.76     12.44 o 
  -7   2   3       10.49        4.21      7.48 o 
  -6   2   3        1.98        1.24      3.80 o 
  -5   2   3      447.34      452.57     10.80 o 
  -4   2   3     2443.52     2264.37     71.57 o 
  -3   2   3      249.95      249.01     11.74 o 
  -2   2   3     2384.22     2200.76     36.80 o 
  -1   2   3      183.24      182.96      9.06 o 
   0   2   3      105.19      109.47      5.94 o 
   1   2   3      470.61      454.56     12.46 o 
   2   2   3      453.18      485.24      8.69 o 
   3   2   3      447.62      471.73     33.18 o 
   4   2   3      592.90      541.27     17.84 o 
   5   2   3       17.61       17.63      3.64 o 
   6   2   3       55.98       45.41      4.18 o 
   7   2   3        0.11        0.41      3.57 o 
   8   2   3       33.14       37.68      3.82 o 
   9   2   3       57.43       65.46      4.60 o 
  10   2   3        2.89       13.10      5.61 o 
 -10   3   3        0.06        9.95      6.36 o 
  -9   3   3       17.68       19.57      4.69 o 
  -8   3   3        0.47        1.86      4.42 o 
  -7   3   3      101.41      110.63      4.88 o 
  -6   3   3       13.80       15.13      3.57 o 
  -5   3   3      564.73      558.07     11.11 o 
  -4   3   3     1518.61     1518.48     27.50 o 
  -3   3   3       64.76       52.83      3.76 o 
  -2   3   3      737.13      783.99     19.86 o 
  -1   3   3      729.50      755.19     12.97 o 
   0   3   3      914.85     1021.93     17.28 o 
   1   3   3      277.24      312.51      8.95 o 
   2   3   3       79.41       97.78      3.69 o 
   3   3   3       94.86      110.73      5.02 o 
   4   3   3      138.26      156.40      7.51 o 
   5   3   3       29.23       27.98      3.91 o 
   6   3   3      706.20      718.22     48.22 o 
   7   3   3        1.96       11.26      4.29 o 
   8   3   3        1.31       -3.06      3.90 o 
   9   3   3       31.01       32.69      5.49 o 
  10   3   3        2.54        0.03      5.20 o 
 -10   4   3        0.43       -5.24      6.45 o 
  -9   4   3        1.84       -3.81      4.51 o 
  -8   4   3        5.29       -0.23      4.93 o 
  -7   4   3        2.19        1.06      3.72 o 
  -6   4   3      126.59      138.00      5.77 o 
  -5   4   3       90.80       92.86      7.29 o 
  -4   4   3     3022.54     3030.62    120.29 o 
  -3   4   3      225.29      229.51      5.93 o 
  -2   4   3      298.08      318.54     15.07 o 
  -1   4   3       32.18       30.27      2.62 o 
   0   4   3     2246.21     2612.70     40.39 o 
   1   4   3     2515.21     2998.67     74.14 o 
   2   4   3       80.43       80.72      2.74 o 
   3   4   3       91.10       78.66      5.61 o 
   4   4   3      256.02      249.91     15.17 o 
   5   4   3       42.82       37.39      6.89 o 
   6   4   3      205.77      205.84     16.27 o 
   7   4   3        2.91       -2.52      4.65 o 
   8   4   3        1.55        3.12      9.24 o 
   9   4   3       13.60       16.67      4.65 o 
  10   4   3       11.27       25.89      7.70 o 
 -10   5   3        0.10        2.55      9.14 o 
  -9   5   3       22.95       34.18      7.69 o 
  -8   5   3        8.53       11.91      5.58 o 
  -7   5   3        6.63        3.76      4.52 o 
  -6   5   3       31.21       29.70      3.55 o 
  -5   5   3      334.21      315.71     12.94 o 
  -4   5   3        0.16       -3.90      3.90 o 
  -3   5   3      364.71      334.94     12.66 o 
  -2   5   3      335.72      359.05      7.36 o 
  -1   5   3      333.24      365.32     10.50 o 
   0   5   3      471.58      577.97     19.27 o 
   1   5   3     2468.89     2748.27     88.33 o 
   2   5   3      144.94      175.99      8.03 o 
   3   5   3      190.50      216.23      7.90 o 
   4   5   3       27.44       23.55      3.22 o 
   5   5   3       21.73       28.75      3.95 o 
   6   5   3      319.86      300.81     25.07 o 
   7   5   3        3.51       -0.80      5.21 o 
   8   5   3       12.55       12.86      5.68 o 
   9   5   3        0.35        0.76      4.09 o 
  -9   6   3        0.27       -3.54      4.89 o 
  -8   6   3        0.86        2.74      7.93 o 
  -7   6   3        7.11        9.55      5.07 o 
  -6   6   3        5.60       -2.51      5.64 o 
  -5   6   3        1.19       -3.48      4.53 o 
  -4   6   3     1023.06      929.73     24.59 o 
  -3   6   3       59.54       57.03      3.92 o 
  -2   6   3       84.91       88.26      3.49 o 
  -1   6   3       38.16       31.41      3.17 o 
   0   6   3      295.64      339.53     11.05 o 
   1   6   3      329.76      397.71     11.77 o 
   2   6   3      219.23      232.49     11.67 o 
   3   6   3      143.10      143.58      4.89 o 
   4   6   3       42.33       36.24      3.34 o 
   5   6   3        2.50        7.98      5.48 o 
   6   6   3      117.51      105.14      7.72 o 
   7   6   3        3.79        7.10      4.92 o 
   8   6   3        9.25       10.08      5.67 o 
   9   6   3        7.01       25.92      8.92 o 
  -9   7   3        1.15      -10.64     10.64 o 
  -8   7   3        6.22        1.18      4.90 o 
  -7   7   3       69.78       71.54      6.21 o 
  -6   7   3       12.49        9.57      4.51 o 
  -5   7   3      212.73      182.28     13.51 o 
  -4   7   3       31.71       31.39      5.87 o 
  -3   7   3      127.36      118.99      6.68 o 
  -2   7   3        3.03        0.91      3.65 o 
  -1   7   3      215.29      230.45      8.74 o 
   0   7   3      109.89      105.21      3.91 o 
   1   7   3       16.88       17.03      3.05 o 
   2   7   3       34.70       34.30      3.50 o 
   3   7   3        6.44        6.70      4.68 o 
   4   7   3       26.79       30.37      4.58 o 
   5   7   3       57.45       64.32      7.61 o 
   6   7   3      111.69       96.50     11.55 o 
   7   7   3        2.87        8.05      6.13 o 
   8   7   3       12.55       -1.30      9.14 o 
  -8   8   3       21.66       26.51      6.69 o 
  -7   8   3       17.18       18.70      6.81 o 
  -6   8   3        0.76       -1.73      9.83 o 
  -5   8   3      114.32       94.00      6.03 o 
  -4   8   3      137.34      140.37      5.55 o 
  -3   8   3      281.15      294.01      9.75 o 
  -2   8   3       21.88       35.22      4.62 o 
  -1   8   3        9.14        7.97      3.22 o 
   0   8   3        0.93       -3.93      3.93 o 
   1   8   3       60.70       56.59      4.15 o 
   2   8   3      164.58      169.98      6.04 o 
   3   8   3       72.63       72.24      5.56 o 
   4   8   3        0.74        3.90      9.35 o 
   5   8   3       28.72       19.86      5.28 o 
   6   8   3        0.41       -0.19      5.33 o 
   7   8   3        7.92       14.84      5.05 o 
  -7   9   3       15.14       -2.12     10.84 o 
  -6   9   3       32.09       24.47      5.92 o 
  -5   9   3        0.16        0.17      4.90 o 
  -4   9   3        0.69        2.83      3.94 o 
  -3   9   3       42.49       36.03      9.25 o 
  -2   9   3       11.78       13.56      5.19 o 
  -1   9   3        3.34        3.90      4.89 o 
   0   9   3        2.61        3.87      4.44 o 
   1   9   3        7.13        5.51      6.37 o 
   2   9   3       17.53       15.47      3.89 o 
   3   9   3       11.76       15.07      5.17 o 
   4   9   3       54.91       71.14      5.26 o 
   5   9   3        7.15       10.20      4.67 o 
   6   9   3       14.01        6.72     12.49 o 
   7   9   3       11.45       -1.91     10.61 o 
  -6  10   3       20.49        9.65     10.27 o 
  -5  10   3        0.27       -3.30      5.37 o 
  -4  10   3        1.84       -5.96      5.96 o 
  -3  10   3       50.04       59.10     12.25 o 
  -2  10   3       76.48       77.23      6.00 o 
  -1  10   3       28.42       27.67      4.96 o 
   0  10   3       23.81       22.07      5.34 o 
   1  10   3       20.29       22.53      5.17 o 
   2  10   3        2.47       -4.42      4.42 o 
   3  10   3        1.03        0.22      4.22 o 
   4  10   3       22.10       30.54      4.12 o 
   5  10   3       16.48       -2.10      8.30 o 
  -4  11   3       33.24       37.97      8.57 o 
  -3  11   3       10.61       15.24      9.87 o 
  -2  11   3       78.21       75.54      7.75 o 
  -1  11   3        6.69        6.41      4.72 o 
   0  11   3        1.15        4.97      8.03 o 
   1  11   3       31.21       32.87      5.62 o 
   2  11   3        5.16        3.19      5.56 o 
   3  11   3       20.25       14.50      5.65 o 
   4  11   3       15.09        6.51      7.08 o 
 -10   0   4        0.50        5.69      8.79 o 
  -9   0   4      474.67      561.53     21.17 o 
  -8   0   4      871.39      917.86     42.15 o 
  -7   0   4     1943.31     2196.11     97.75 o 
  -6   0   4      818.24      832.28     22.39 o 
  -5   0   4     1191.94     1190.25     30.22 o 
  -4   0   4      118.27      137.58     10.72 o 
  -3   0   4     1310.12     1145.66     28.63 o 
  -2   0   4    11921.14     9697.92    624.05 o 
  -1   0   4      988.28      931.02     40.53 o 
   0   0   4     7227.19     6951.28    507.09 o 
   1   0   4    10153.29     9566.04    290.35 o 
   2   0   4      953.16      873.39     21.75 o 
   3   0   4     3735.97     3438.99    113.71 o 
   4   0   4     4897.81     4197.73    138.47 o 
   5   0   4     2108.89     1926.86    119.52 o 
   6   0   4     1960.15     2027.79    133.28 o 
   7   0   4     1930.53     2355.75    221.65 o 
   8   0   4      219.92      249.06     28.78 o 
   9   0   4      111.87      119.50     12.40 o 
  10   0   4      183.64      197.89     18.19 o 
 -10   1   4       55.24       47.67      6.40 o 
  -9   1   4       46.10       47.37      6.09 o 
  -8   1   4       81.34       67.83      6.53 o 
  -7   1   4       39.05       45.49      4.49 o 
  -6   1   4      441.89      417.71     10.76 o 
  -5   1   4     3967.46     3937.65    146.58 o 
  -4   1   4     8806.49     7933.43    396.01 o 
  -3   1   4     3549.47     3075.55    121.95 o 
  -2   1   4     1507.36     1375.35     65.84 o 
  -1   1   4      188.67      172.41     12.06 o 
   0   1   4     1413.64     1381.30     33.27 o 
   1   1   4    15370.89    13792.99    555.71 o 
   2   1   4     6295.83     5979.64    186.69 o 
   3   1   4     2751.54     2439.99    101.26 o 
   4   1   4     5162.62     5095.16    197.11 o 
   5   1   4      125.88      134.18      5.80 o 
   6   1   4      521.00      453.12     14.50 o 
   7   1   4      564.37      583.32     18.90 o 
   8   1   4      884.77      932.91     41.83 o 
   9   1   4        6.65        5.43      5.15 o 
  10   1   4       39.68       72.70     14.70 o 
 -10   2   4        0.33        4.70      5.95 o 
  -9   2   4      219.14      269.68     12.53 o 
  -8   2   4      487.83      525.56     39.28 o 
  -7   2   4     1047.75     1052.65     70.29 o 
  -6   2   4      905.47      880.61     44.47 o 
  -5   2   4        7.28       16.79      3.65 o 
  -4   2   4       84.19       69.58      3.54 o 
  -3   2   4      787.38      655.07     16.11 o 
  -2   2   4     8106.37     6701.72    331.68 o 
  -1   2   4     3394.96     3035.32    156.51 o 
   0   2   4     9517.25     9106.40    453.94 o 
   1   2   4     2368.51     2616.73     80.33 o 
   2   2   4      304.93      353.69      5.81 o 
   3   2   4     3167.97     3306.65    124.54 o 
   4   2   4     1005.59      904.29     31.81 o 
   5   2   4     2978.24     2856.66    122.88 o 
   6   2   4     1367.94     1270.72     79.69 o 
   7   2   4      622.07      613.60     31.30 o 
   8   2   4      109.64      120.99      6.12 o 
   9   2   4        6.23        5.39      3.67 o 
  10   2   4       74.64       76.45      8.11 o 
 -10   3   4      122.58      147.80      8.11 o 
  -9   3   4       35.91       36.45      4.48 o 
  -8   3   4       88.12       97.37      4.49 o 
  -7   3   4      144.56      135.70      6.75 o 
  -6   3   4      640.91      659.69     21.83 o 
  -5   3   4     1536.51     1462.16     26.44 o 
  -4   3   4    15343.39    14072.13    384.34 o 
  -3   3   4     2338.08     2071.94     37.50 o 
  -2   3   4      976.55      959.98     29.08 o 
  -1   3   4     1231.41     1302.63     38.93 o 
   0   3   4      429.52      399.88      7.24 o 
   1   3   4     1868.05     1864.36     77.74 o 
   2   3   4     8228.60     8411.47    343.98 o 
   3   3   4     3389.15     3510.32    102.03 o 
   4   3   4     1552.58     1631.76     50.82 o 
   5   3   4       59.20       58.30      3.89 o 
   6   3   4       52.47       48.34      3.99 o 
   7   3   4      388.41      380.29     29.83 o 
   8   3   4      648.89      711.19     66.12 o 
   9   3   4       73.66       73.54      4.21 o 
 -10   4   4        0.82        4.67      7.72 o 
  -9   4   4       52.20       56.23      5.08 o 
  -8   4   4      152.74      180.43      7.10 o 
  -7   4   4      339.93      348.49     10.02 o 
  -6   4   4      357.18      380.03      8.80 o 
  -5   4   4      155.47      145.53      4.37 o 
  -4   4   4       24.91       25.42      2.85 o 
  -3   4   4      547.69      481.55     11.59 o 
  -2   4   4     3585.53     3712.14    144.57 o 
  -1   4   4     4312.50     4220.44     78.95 o 
   0   4   4     4925.27     5176.05    119.06 o 
   1   4   4      961.47      992.22     19.51 o 
   2   4   4      134.99      176.43      8.21 o 
   3   4   4     1108.78     1205.42     31.53 o 
   4   4   4      504.82      502.57     24.95 o 
   5   4   4     2046.93     1994.95     73.74 o 
   6   4   4      716.96      624.69     59.42 o 
   7   4   4      129.13      123.55     10.03 o 
   8   4   4       14.26       12.00      7.02 o 
   9   4   4       26.34       33.12      5.74 o 
 -10   5   4       39.02       50.34      5.61 o 
  -9   5   4       40.66       54.00      5.66 o 
  -8   5   4       35.05       57.33      5.85 o 
  -7   5   4      132.20      119.22      8.68 o 
  -6   5   4      584.55      575.67     16.36 o 
  -5   5   4     1318.36     1362.15     55.05 o 
  -4   5   4     1509.27     1505.69     90.87 o 
  -3   5   4     1049.09     1097.53     70.06 o 
  -2   5   4      670.45      738.55     28.50 o 
  -1   5   4        0.07       -2.89      3.83 o 
   0   5   4       55.46       41.04      2.78 o 
   1   5   4     1924.94     2042.80     49.88 o 
   2   5   4     1808.69     1886.63     89.24 o 
   3   5   4     1105.91     1134.33     47.39 o 
   4   5   4      387.37      398.94     15.44 o 
   5   5   4      153.86      130.99     17.18 o 
   6   5   4       71.00       93.97     12.19 o 
   7   5   4       82.69       80.89      7.31 o 
   8   5   4      140.00      136.62     16.60 o 
   9   5   4       83.90       84.01     10.62 o 
  -9   6   4       19.94       10.01      4.95 o 
  -8   6   4       71.88       93.15      6.05 o 
  -7   6   4      234.15      251.99     12.23 o 
  -6   6   4      115.93      123.44      9.39 o 
  -5   6   4     1651.82     1701.30    101.35 o 
  -4   6   4       19.16        6.40      5.30 o 
  -3   6   4      402.30      389.98     14.98 o 
  -2   6   4      755.76      792.55     38.12 o 
  -1   6   4     1717.42     1883.99     37.27 o 
   0   6   4      941.48      941.22     15.24 o 
   1   6   4     1017.84     1088.89     22.14 o 
   2   6   4       22.10       23.98      5.38 o 
   3   6   4      264.99      290.00     14.49 o 
   4   6   4      937.73      956.04     56.17 o 
   5   6   4      634.49      669.78     54.47 o 
   6   6   4      547.53      500.44     28.32 o 
   7   6   4      142.13      124.57     14.47 o 
   8   6   4        2.30       -1.27     12.08 o 
   9   6   4       11.36       25.99     26.48 o 
  -9   7   4       34.68       30.70     12.06 o 
  -8   7   4        8.45       18.78      5.51 o 
  -7   7   4       41.56       26.25      4.96 o 
  -6   7   4      121.47      117.40      8.54 o 
  -5   7   4      406.09      381.61     10.40 o 
  -4   7   4       15.23       15.77      4.40 o 
  -3   7   4      468.85      488.21     24.11 o 
  -2   7   4      163.78      174.96      4.86 o 
  -1   7   4      165.04      169.80     12.69 o 
   0   7   4       14.99       15.49      4.86 o 
   1   7   4      748.98      817.78     15.69 o 
   2   7   4      764.97      816.37     31.58 o 
   3   7   4      323.86      331.16     15.96 o 
   4   7   4       44.95       55.88      6.97 o 
   5   7   4       40.30       17.67      5.01 o 
   6   7   4       22.11       32.41      4.17 o 
   7   7   4       10.08       15.76      6.57 o 
   8   7   4       16.64       24.19     11.17 o 
  -8   8   4       35.64       39.16      5.50 o 
  -7   8   4       42.15       44.52      8.32 o 
  -6   8   4      127.99      124.65      6.43 o 
  -5   8   4      196.38      182.16     14.37 o 
  -4   8   4       43.35       26.95      8.71 o 
  -3   8   4       71.59       58.18      4.26 o 
  -2   8   4       93.14      101.25      4.95 o 
  -1   8   4      536.26      581.16     10.98 o 
   0   8   4      329.17      344.76     12.19 o 
   1   8   4       26.54       31.86      4.57 o 
   2   8   4        7.34       12.72      8.28 o 
   3   8   4       20.85       43.12      5.04 o 
   4   8   4      128.55      149.70     11.25 o 
   5   8   4      318.78      317.13     15.61 o 
   6   8   4      225.14      186.75     26.88 o 
   7   8   4       10.41        0.17     18.40 o 
  -7   9   4        2.22       12.78      5.93 o 
  -6   9   4        8.52        6.86      6.40 o 
  -5   9   4       16.23        7.27      5.24 o 
  -4   9   4       97.99       98.55      5.16 o 
  -3   9   4      218.55      241.92      9.75 o 
  -2   9   4       52.47       67.19      8.53 o 
  -1   9   4        0.88        2.63      4.17 o 
   0   9   4        7.83       13.57      4.72 o 
   1   9   4       49.99       54.61      5.00 o 
   2   9   4      367.72      369.54      9.77 o 
   3   9   4      176.89      185.82      7.71 o 
   4   9   4        7.62        8.39      5.58 o 
   5   9   4        0.01        6.01      5.99 o 
   6   9   4        1.94        2.52      8.07 o 
  -6  10   4       21.83       11.02     13.95 o 
  -5  10   4        0.17       -3.21      6.40 o 
  -4  10   4       28.49       32.60      8.14 o 
  -3  10   4       34.64       42.41      4.29 o 
  -2  10   4       14.59       20.83      5.56 o 
  -1  10   4       50.75       61.74      5.62 o 
   0  10   4       27.44       19.21      5.87 o 
   1  10   4        1.05       -2.60      4.50 o 
   2  10   4        0.56       -5.14      7.66 o 
   3  10   4        0.26       10.59      4.92 o 
   4  10   4        6.52       15.26      7.38 o 
   5  10   4       45.48       26.41      7.01 o 
  -4  11   4        0.83       28.13      9.62 o 
  -3  11   4      114.65       97.87     14.90 o 
  -2  11   4       24.44       15.59      7.93 o 
  -1  11   4        6.73       -2.40      5.59 o 
   0  11   4       14.24       24.80      5.33 o 
   1  11   4       45.55       48.82      7.19 o 
   2  11   4       21.61       14.22      9.52 o 
   3  11   4       20.16       28.33     10.96 o 
 -10   1   5       17.13        7.36      5.30 o 
  -9   1   5        1.53        0.69      8.24 o 
  -8   1   5        0.41        6.37      8.75 o 
  -7   1   5       10.55        9.35      3.90 o 
  -6   1   5      106.23      111.62      5.36 o 
  -5   1   5       28.54       23.02      3.30 o 
  -4   1   5      517.09      448.10     34.77 o 
  -3   1   5      135.61      131.96      4.89 o 
  -2   1   5        8.33       13.24      2.60 o 
  -1   1   5     1350.60     1353.39     40.55 o 
   0   1   5        5.96        7.69      0.60 o 
   1   1   5        8.41        4.19      1.79 o 
   2   1   5      880.29      921.48     29.24 o 
   3   1   5       77.50       87.75      3.41 o 
   4   1   5       10.45       11.15      2.28 o 
   5   1   5       22.31       23.44      2.04 o 
   6   1   5      124.70      119.07      4.84 o 
   7   1   5        0.27       -0.62      2.62 o 
   8   1   5       33.63       39.21      6.48 o 
   9   1   5        4.45       -4.03     11.29 o 
  10   1   5        1.40        1.03      7.27 o 
 -10   2   5        0.71       -3.74      6.74 o 
  -9   2   5       73.75       90.51     11.21 o 
  -8   2   5       15.21       15.96      4.52 o 
  -7   2   5       69.33       63.35     10.67 o 
  -6   2   5        0.59        3.24      4.55 o 
  -5   2   5      162.76      162.02      9.62 o 
  -4   2   5      395.52      406.99      9.43 o 
  -3   2   5       39.08       38.74      2.62 o 
  -2   2   5      192.52      181.47      6.56 o 
  -1   2   5       18.57       18.99      2.62 o 
   0   2   5       61.64       56.78      2.11 o 
   1   2   5      210.21      224.90      7.97 o 
   2   2   5      780.29      861.79     28.67 o 
   3   2   5       14.21       15.17      2.27 o 
   4   2   5     1359.15     1407.91     62.32 o 
   5   2   5        1.89       -3.20      3.20 o 
   6   2   5        6.92        7.24      4.84 o 
   7   2   5      322.38      290.15     29.84 o 
   8   2   5       22.52       20.29      3.05 o 
   9   2   5        1.31        4.16      3.42 o 
 -10   3   5        8.93        9.98      4.57 o 
  -9   3   5        0.71        3.02      5.70 o 
  -8   3   5        1.10       -4.57      4.57 o 
  -7   3   5       74.93       86.42      4.78 o 
  -6   3   5     1057.64     1095.55     41.84 o 
  -5   3   5        0.22       -4.38      4.38 o 
  -4   3   5        0.37       10.68      3.83 o 
  -3   3   5      384.22      369.42      9.00 o 
  -2   3   5     1236.72     1274.63     44.77 o 
  -1   3   5        2.68        2.89      1.73 o 
   0   3   5       11.80       10.68      2.07 o 
   1   3   5      109.75      122.58      5.33 o 
   2   3   5       51.78       42.86      2.64 o 
   3   3   5      287.01      311.09      7.36 o 
   4   3   5       29.99       44.37      6.66 o 
   5   3   5       41.35       36.84      2.92 o 
   6   3   5      166.54      154.07     12.97 o 
   7   3   5        7.43       11.10      3.78 o 
   8   3   5        3.35        5.34      3.56 o 
   9   3   5        7.50        5.19      3.18 o 
 -10   4   5        1.49        4.88      8.81 o 
  -9   4   5        9.36        5.74      5.50 o 
  -8   4   5        0.44        1.92      7.85 o 
  -7   4   5      491.82      550.76     16.85 o 
  -6   4   5      171.37      157.11      5.76 o 
  -5   4   5      244.21      247.33      7.07 o 
  -4   4   5       68.56       79.28      4.32 o 
  -3   4   5       10.95       10.25      2.41 o 
  -2   4   5      180.08      178.42      4.82 o 
  -1   4   5     1141.00     1250.04     64.56 o 
   0   4   5      348.17      368.25     14.38 o 
   1   4   5     1441.95     1567.94     63.80 o 
   2   4   5        5.90        6.86      3.18 o 
   3   4   5        8.34        7.36      2.09 o 
   4   4   5      638.48      665.50     43.92 o 
   5   4   5        3.70       -3.45      5.59 o 
   6   4   5        4.12        1.09      3.69 o 
   7   4   5        1.69        2.45      4.43 o 
   8   4   5       13.38       13.96      3.86 o 
   9   4   5       19.78       17.96      4.58 o 
 -10   5   5        0.36       35.43     15.28 o 
  -9   5   5       12.66       11.95      4.91 o 
  -8   5   5        6.10        3.73      5.25 o 
  -7   5   5      231.05      266.87     11.61 o 
  -6   5   5     1235.97     1222.99     41.04 o 
  -5   5   5       75.78       75.06     10.53 o 
  -4   5   5      185.56      194.11      6.04 o 
  -3   5   5      116.63      119.26      4.64 o 
  -2   5   5     1266.68     1393.15     45.63 o 
  -1   5   5      577.31      697.87     12.75 o 
   0   5   5       31.26       32.00      2.46 o 
   1   5   5        7.17        1.04      4.46 o 
   2   5   5       19.16       19.79      4.66 o 
   3   5   5       40.83       40.25      3.01 o 
   4   5   5       37.15       44.36      3.14 o 
   5   5   5       25.54       27.12      5.24 o 
   6   5   5       83.07       80.98      4.74 o 
   7   5   5       21.27       16.37      4.21 o 
   8   5   5        9.75       25.35     17.08 o 
   9   5   5        2.23        2.92      5.84 o 
  -9   6   5        5.73       11.04      5.47 o 
  -8   6   5       11.43        9.75      5.06 o 
  -7   6   5      180.40      184.88     17.15 o 
  -6   6   5      209.63      206.58      8.55 o 
  -5   6   5       99.90      113.90      5.59 o 
  -4   6   5       38.65       39.90      3.40 o 
  -3   6   5      177.65      183.31      6.72 o 
  -2   6   5        6.18        2.77      2.78 o 
  -1   6   5      271.04      303.43     10.50 o 
   0   6   5      156.88      166.97      5.92 o 
   1   6   5      330.60      370.90      7.29 o 
   2   6   5       76.64       81.19      4.22 o 
   3   6   5       61.75       64.11      3.93 o 
   4   6   5      178.32      157.97     15.38 o 
   5   6   5       28.75       31.50      3.10 o 
   6   6   5        9.00       -0.11      5.42 o 
   7   6   5        0.15        8.16      4.82 o 
   8   6   5        7.57       11.01      4.76 o 
  -9   7   5       11.20        0.29     11.76 o 
  -8   7   5       14.17        4.66      5.93 o 
  -7   7   5        1.44       -5.29      5.29 o 
  -6   7   5      178.84      184.18      7.50 o 
  -5   7   5        1.75        0.67      4.91 o 
  -4   7   5        9.47        8.21      6.51 o 
  -3   7   5       26.85       19.83      3.89 o 
  -2   7   5       15.22       14.33      3.84 o 
  -1   7   5      150.97      133.01      6.31 o 
   0   7   5       51.26       48.81      3.01 o 
   1   7   5        0.84       -0.86      3.68 o 
   2   7   5       46.21       52.76      5.92 o 
   3   7   5        1.05        2.41      6.10 o 
   4   7   5       16.57       26.03      4.48 o 
   5   7   5       12.07       16.50      3.74 o 
   6   7   5      238.03      227.82     42.87 o 
   7   7   5        8.02       20.67      8.32 o 
   8   7   5        0.14       14.49     17.25 o 
  -8   8   5        8.92       11.94      7.03 o 
  -7   8   5        3.22       -2.72      8.41 o 
  -6   8   5       28.47       24.12      5.15 o 
  -5   8   5        9.29        2.23      4.97 o 
  -4   8   5       37.42       35.52      5.27 o 
  -3   8   5       92.46       81.74      4.58 o 
  -2   8   5       32.29       38.17      3.98 o 
  -1   8   5        4.80        2.84      3.90 o 
   0   8   5       22.09       21.87      6.74 o 
   1   8   5       38.70       36.68      3.70 o 
   2   8   5      211.90      211.80      6.47 o 
   3   8   5       64.27       60.26      6.55 o 
   4   8   5       80.17       69.01      7.23 o 
   5   8   5        2.76        3.53      5.92 o 
   6   8   5        0.04        0.94      3.96 o 
   7   8   5       21.86        7.01      7.60 o 
  -7   9   5        6.33        6.52      5.99 o 
  -6   9   5        0.36        3.79      5.65 o 
  -5   9   5        4.25        6.05      5.85 o 
  -4   9   5        0.19        1.76      6.17 o 
  -3   9   5       14.80        8.95      4.10 o 
  -2   9   5        4.86       -2.33      3.88 o 
  -1   9   5       79.26       67.54      4.29 o 
   0   9   5       15.89       17.13      5.20 o 
   1   9   5        7.54       14.83      4.54 o 
   2   9   5        1.11       -1.93      4.85 o 
   3   9   5        0.18       -3.94      3.94 o 
   4   9   5       27.79       26.50      4.62 o 
   5   9   5        9.59       -0.33      5.83 o 
   6   9   5       98.37       51.24     11.29 o 
  -6  10   5       11.45       45.60     19.15 o 
  -5  10   5       28.79       19.07      5.30 o 
  -4  10   5       64.02       56.23     14.29 o 
  -3  10   5        0.35       -4.52      4.52 o 
  -2  10   5        1.10       -2.57      4.14 o 
  -1  10   5        0.03        5.84      5.45 o 
   0  10   5        6.07       -1.22      5.32 o 
   1  10   5       90.98       92.39      6.33 o 
   2  10   5       25.76       22.03      5.00 o 
   3  10   5       46.16       48.43      6.25 o 
   4  10   5        1.75       -5.01      9.29 o 
   5  10   5        1.50       11.99      8.77 o 
  -4  11   5        8.57       -6.73     23.44 o 
  -3  11   5        0.12       -9.38     21.66 o 
  -2  11   5        2.96        1.72      8.60 o 
  -1  11   5        2.66       -3.94      9.80 o 
   0  11   5        2.42       -3.58      5.31 o 
   1  11   5        0.57        4.56      5.20 o 
   2  11   5        0.57        7.37      6.43 o 
   3  11   5        2.08       -6.97      6.97 o 
 -10   0   6       38.98       46.70      9.40 o 
  -9   0   6      178.40      172.36      9.15 o 
  -8   0   6      662.50      680.00     39.00 o 
  -7   0   6      688.83      699.07     36.28 o 
  -6   0   6      259.59      270.56      9.87 o 
  -5   0   6       52.45       41.53      8.26 o 
  -4   0   6     1404.64     1342.71     33.30 o 
  -3   0   6      340.01      269.20     14.13 o 
  -2   0   6     8392.28     7773.18    197.64 o 
  -1   0   6    10604.28     9775.27    320.09 o 
   0   0   6     1883.51     1934.23     45.42 o 
   1   0   6     2527.09     2869.93     47.52 o 
   2   0   6     6774.09     7438.04    171.23 o 
   3   0   6     2598.59     2463.71    163.10 o 
   4   0   6     3951.00     3387.68    113.25 o 
   5   0   6     2485.71     2230.95     76.62 o 
   6   0   6     1825.72     1725.53    178.47 o 
   7   0   6       19.36       12.10      6.28 o 
   8   0   6        9.37        7.83      4.95 o 
   9   0   6      108.40       92.48     13.70 o 
 -10   1   6      166.52      144.75     13.81 o 
  -9   1   6       22.30       18.92     10.12 o 
  -8   1   6       34.06       37.67      5.54 o 
  -7   1   6      211.92      242.53     15.07 o 
  -6   1   6     1111.19     1201.30     27.90 o 
  -5   1   6     2424.25     2300.19     42.42 o 
  -4   1   6     6199.14     5555.78    185.48 o 
  -3   1   6     1214.89     1187.47     23.84 o 
  -2   1   6      315.55      295.16     10.45 o 
  -1   1   6        9.00       57.97     39.48 o 
   0   1   6     9548.60     8905.76    297.93 o 
   1   1   6    11699.29    11842.42    382.94 o 
   2   1   6     9764.64     9669.43    324.37 o 
   3   1   6     2928.26     2805.68     47.15 o 
   4   1   6      429.78      433.09     13.31 o 
   5   1   6      161.12      150.03     11.02 o 
   6   1   6      520.06      456.62     41.58 o 
   7   1   6       18.43       14.11      5.00 o 
   8   1   6      733.81      651.93     89.26 o 
   9   1   6      136.86      116.27     13.38 o 
 -10   2   6       17.58       18.74     10.18 o 
  -9   2   6      259.13      286.54     24.14 o 
  -8   2   6      374.74      410.57     14.00 o 
  -7   2   6     1104.63     1212.60     50.30 o 
  -6   2   6     1193.78     1152.53     31.34 o 
  -5   2   6      139.22      124.94      9.19 o 
  -4   2   6      935.83      854.44     47.02 o 
  -3   2   6      173.05      133.25      7.10 o 
  -2   2   6     3509.69     2862.03    137.92 o 
  -1   2   6     8734.10     7217.68    288.44 o 
   0   2   6     2297.90     2351.43     64.14 o 
   1   2   6        9.81       23.69      6.72 o 
   2   2   6      184.33      303.38      8.63 o 
   3   2   6     1630.72     1619.19     78.10 o 
   4   2   6     2282.24     2103.30    102.06 o 
   5   2   6     3128.31     3049.14    158.43 o 
   6   2   6     1507.97     1283.54     48.06 o 
   7   2   6       83.71       77.96     17.60 o 
   8   2   6        3.64        6.28      3.51 o 
   9   2   6       62.19       48.63      6.14 o 
 -10   3   6       55.83       67.88     15.94 o 
  -9   3   6        2.05        7.63      5.19 o 
  -8   3   6        4.02        2.96      8.29 o 
  -7   3   6      773.82      812.48     22.07 o 
  -6   3   6      398.56      417.12     24.44 o 
  -5   3   6     1108.41     1049.51     26.20 o 
  -4   3   6     3392.34     3331.50     67.50 o 
  -3   3   6      726.51      645.12     22.23 o 
  -2   3   6     1432.31     1273.89     92.35 o 
  -1   3   6     2423.94     2258.05     82.28 o 
   0   3   6     2818.03     2858.30    108.74 o 
   1   3   6     3329.69     3477.70    145.00 o 
   2   3   6     2832.45     3039.28     40.51 o 
   3   3   6     3069.30     3180.17    127.33 o 
   4   3   6      201.27      171.66     10.94 o 
   5   3   6       44.20       53.51      7.32 o 
   6   3   6      367.10      358.09     26.63 o 
   7   3   6       92.48       89.05     16.56 o 
   8   3   6      286.89      214.51     35.02 o 
   9   3   6      161.10      142.23     19.19 o 
 -10   4   6        5.49       21.54      7.07 o 
  -9   4   6      180.83      209.55     17.35 o 
  -8   4   6      313.87      327.66      8.69 o 
  -7   4   6      864.03      963.20     29.42 o 
  -6   4   6     1135.37     1154.70     31.52 o 
  -5   4   6      119.02      109.41      4.84 o 
  -4   4   6      215.25      179.52      5.96 o 
  -3   4   6      483.06      410.35      8.43 o 
  -2   4   6     1581.66     1351.83     52.81 o 
  -1   4   6     3265.30     3093.98    166.96 o 
   0   4   6     1356.80     1377.10     56.33 o 
   1   4   6      192.24      195.14      4.89 o 
   2   4   6      324.78      355.17      9.25 o 
   3   4   6      814.84      886.51     27.35 o 
   4   4   6     1476.48     1459.09    119.58 o 
   5   4   6     1587.03     1394.57    114.90 o 
   6   4   6      490.14      441.64     47.23 o 
   7   4   6      133.66      141.68     11.13 o 
   8   4   6        2.63       -0.07      5.70 o 
   9   4   6       15.54       12.20      6.61 o 
 -10   5   6       27.50       41.08     11.03 o 
  -9   5   6        5.56       18.57      6.02 o 
  -8   5   6       13.64       15.88      6.10 o 
  -7   5   6        2.51        0.76      5.48 o 
  -6   5   6      474.61      444.66     10.30 o 
  -5   5   6      523.74      509.75     33.29 o 
  -4   5   6      623.80      636.10     28.22 o 
  -3   5   6      739.23      716.37     20.34 o 
  -2   5   6      301.46      281.35      8.31 o 
  -1   5   6       17.58       19.51      3.05 o 
   0   5   6     1728.71     1817.17     89.41 o 
   1   5   6     1939.64     2085.28     88.65 o 
   2   5   6     1537.72     1649.58     71.23 o 
   3   5   6     1003.82     1038.16     38.81 o 
   4   5   6      486.23      469.63     22.43 o 
   5   5   6        1.64       -1.68      4.86 o 
   6   5   6      137.10      140.98     26.63 o 
   7   5   6      269.54      274.04     19.20 o 
   8   5   6      180.05      145.60     11.39 o 
   9   5   6       41.97       40.31     13.56 o 
  -9   6   6       27.78       31.85      9.41 o 
  -8   6   6      204.96      221.79      8.92 o 
  -7   6   6      212.52      242.04     14.52 o 
  -6   6   6       54.39       69.18      6.98 o 
  -5   6   6       53.87       61.18      4.28 o 
  -4   6   6       58.79       52.45      3.66 o 
  -3   6   6     1037.33     1014.17     19.17 o 
  -2   6   6     1143.52     1132.70     60.73 o 
  -1   6   6      759.45      782.40     14.42 o 
   0   6   6      390.76      391.52      7.42 o 
   1   6   6       19.18       14.81      3.11 o 
   2   6   6       15.10       22.19      2.62 o 
   3   6   6      409.62      478.49     17.29 o 
   4   6   6      889.02     1026.08     48.53 o 
   5   6   6      130.79      140.52     13.86 o 
   6   6   6       38.14       30.73      5.78 o 
   7   6   6        3.37        7.02      6.31 o 
   8   6   6        3.10       -5.32      5.32 o 
  -8   7   6        8.55       11.61      6.86 o 
  -7   7   6       34.89       35.38      5.26 o 
  -6   7   6      256.13      238.92     12.50 o 
  -5   7   6      201.64      201.68     11.51 o 
  -4   7   6       65.31       76.48      4.60 o 
  -3   7   6      455.29      459.51     19.31 o 
  -2   7   6       81.80       77.43      6.20 o 
  -1   7   6        0.84        2.02      3.37 o 
   0   7   6      609.44      620.49     11.33 o 
   1   7   6      643.74      769.24     23.84 o 
   2   7   6      365.52      388.92      8.64 o 
   3   7   6      472.72      464.65     22.96 o 
   4   7   6      450.41      438.93     28.10 o 
   5   7   6        1.09        1.34      2.98 o 
   6   7   6        5.85       -2.91      7.10 o 
   7   7   6      189.26      154.06     11.73 o 
  -8   8   6       10.05       12.51     17.90 o 
  -7   8   6       52.29       53.13      5.47 o 
  -6   8   6       21.10       24.97     14.57 o 
  -5   8   6        8.19        8.49      5.05 o 
  -4   8   6        1.78       -3.83      3.83 o 
  -3   8   6      406.01      393.21     14.66 o 
  -2   8   6       82.46      102.40     11.00 o 
  -1   8   6      219.00      222.27      6.00 o 
   0   8   6      277.61      293.73      9.04 o 
   1   8   6      132.88      142.74      5.03 o 
   2   8   6      193.38      229.30      6.79 o 
   3   8   6       73.83       97.55      6.19 o 
   4   8   6      124.34      139.98      9.76 o 
   5   8   6       64.93       71.03      4.91 o 
   6   8   6        1.32        7.28     16.49 o 
   7   8   6       25.77       20.59     11.42 o 
  -7   9   6       12.02       13.53     17.52 o 
  -6   9   6       31.04       23.56      5.84 o 
  -5   9   6       85.77       89.97      5.92 o 
  -4   9   6       30.14       38.39      6.12 o 
  -3   9   6       67.73       72.03      4.49 o 
  -2   9   6       23.27       24.70      4.70 o 
  -1   9   6      105.45      113.23      5.58 o 
   0   9   6      109.77      122.20      5.43 o 
   1   9   6       41.34       46.33      4.27 o 
   2   9   6       25.23       28.37      4.13 o 
   3   9   6      185.07      170.98      8.03 o 
   4   9   6       33.70       23.07      3.52 o 
   5   9   6       16.42       27.69      3.93 o 
   6   9   6        0.82      -11.02     11.02 o 
  -5  10   6        3.99        6.89      6.62 o 
  -4  10   6       16.75       27.08     11.66 o 
  -3  10   6       27.61       28.65      4.83 o 
  -2  10   6       10.04       12.51      4.18 o 
  -1  10   6       56.74       48.44      4.84 o 
   0  10   6       55.49       56.54      5.47 o 
   1  10   6       70.76       68.93      5.73 o 
   2  10   6       91.77      112.44      5.84 o 
   3  10   6        3.76       -0.61      7.20 o 
   4  10   6       16.98       35.08      7.40 o 
  -3  11   6        2.92        7.48      6.08 o 
  -2  11   6        1.01       -5.35      5.61 o 
  -1  11   6        0.23        4.85      9.27 o 
   0  11   6       13.88       15.41      6.46 o 
   1  11   6        4.95       10.69      8.24 o 
   2  11   6       11.63       10.62      5.39 o 
 -10   1   7        0.31        9.20      5.94 o 
  -9   1   7        3.84        0.26      6.01 o 
  -8   1   7       24.61       38.12      5.75 o 
  -7   1   7       36.87       30.13      5.19 o 
  -6   1   7        3.07       -0.38      3.93 o 
  -5   1   7        0.70       -2.05      4.61 o 
  -4   1   7      492.31      482.20     11.92 o 
  -3   1   7       83.47       84.97      4.91 o 
  -2   1   7       39.89       36.49      3.74 o 
  -1   1   7       42.07       40.50      3.18 o 
   0   1   7      770.30      846.20     14.98 o 
   1   1   7        1.11        1.72      1.92 o 
   2   1   7       60.56       73.28      2.22 o 
   3   1   7        0.11        6.85      3.49 o 
   4   1   7        0.25       -1.10      1.44 o 
   5   1   7      535.73      460.09     10.43 o 
   6   1   7       35.49       26.42      3.23 o 
   7   1   7        0.28       -0.82      2.10 o 
   8   1   7        0.26        0.49      3.54 o 
   9   1   7        0.02        9.36      2.00 o 
 -10   2   7        0.10        5.76      5.33 o 
  -9   2   7       67.14       87.08     12.87 o 
  -8   2   7       10.11       16.20      4.64 o 
  -7   2   7        7.75        7.40      4.79 o 
  -6   2   7       69.96       64.35      5.62 o 
  -5   2   7        1.66        0.22      4.50 o 
  -4   2   7      120.11      140.98      9.04 o 
  -3   2   7      527.41      512.22     25.95 o 
  -2   2   7        4.10       -2.31      2.31 o 
  -1   2   7      913.80      925.91     30.41 o 
   0   2   7       49.60       50.63      4.23 o 
   1   2   7      436.83      475.33      9.53 o 
   2   2   7       10.55       15.65      1.94 o 
   3   2   7      167.01      163.61      6.06 o 
   4   2   7      604.45      615.84     20.08 o 
   5   2   7       89.75       73.95      3.54 o 
   6   2   7       73.03       51.69     10.69 o 
   7   2   7       57.22       38.71     10.42 o 
   8   2   7        5.66        0.43      5.61 o 
   9   2   7        2.97       11.32      5.35 o 
 -10   3   7        0.66       -3.17      5.97 o 
  -9   3   7       25.29       29.87      5.11 o 
  -8   3   7      173.00      170.27      8.43 o 
  -7   3   7        1.37        0.76      5.82 o 
  -6   3   7        9.71        7.31      4.15 o 
  -5   3   7       52.15       50.36      4.16 o 
  -4   3   7      100.70      108.33      8.01 o 
  -3   3   7       14.87       23.09      3.73 o 
  -2   3   7      161.78      146.77     10.37 o 
  -1   3   7      111.01       96.67      3.92 o 
   0   3   7       52.49       64.47      5.79 o 
   1   3   7       22.19       30.03      3.38 o 
   2   3   7       87.78       92.64      5.31 o 
   3   3   7       31.49       29.22      3.03 o 
   4   3   7      270.90      265.15     12.75 o 
   5   3   7      492.16      484.10     27.60 o 
   6   3   7       14.70       10.05      4.01 o 
   7   3   7       23.44       12.95      4.32 o 
   8   3   7        0.89        3.74      4.21 o 
   9   3   7        2.35       11.20      5.65 o 
 -10   4   7       13.92       13.15      6.81 o 
  -9   4   7      125.90      129.37      8.76 o 
  -8   4   7       67.24       51.99      5.17 o 
  -7   4   7        0.99       12.89      4.28 o 
  -6   4   7       31.36       32.40      5.57 o 
  -5   4   7       99.00       91.02      5.25 o 
  -4   4   7      191.42      188.38      6.60 o 
  -3   4   7        8.42       12.94      2.98 o 
  -2   4   7       93.27       82.64      8.07 o 
  -1   4   7        6.37        1.91      1.92 o 
   0   4   7       98.41       90.64      3.11 o 
   1   4   7      130.98      163.26      5.68 o 
   2   4   7      269.88      276.17     10.19 o 
   3   4   7       42.84       42.74      2.21 o 
   4   4   7      166.23      181.33     13.51 o 
   5   4   7      132.81      132.49      7.68 o 
   6   4   7       16.13       22.24      5.53 o 
   7   4   7       46.82       35.73      7.94 o 
   8   4   7        0.38       13.23      4.86 o 
  -9   5   7      101.40      110.40      7.11 o 
  -8   5   7      215.74      210.34      8.78 o 
  -7   5   7       39.84       38.45      5.02 o 
  -6   5   7        0.40       -8.74      8.74 o 
  -5   5   7       49.48       41.27      5.45 o 
  -4   5   7       22.78       21.91      5.17 o 
  -3   5   7       25.24       16.91      2.66 o 
  -2   5   7      104.79       99.18      7.21 o 
  -1   5   7      402.57      389.23     23.18 o 
   0   5   7        9.45        4.84      2.75 o 
   1   5   7       12.27       12.92      2.81 o 
   2   5   7       10.43        8.51      2.93 o 
   3   5   7      130.33      124.70      3.63 o 
   4   5   7      785.40      840.60     24.98 o 
   5   5   7        7.36       11.31      5.92 o 
   6   5   7       13.36       14.59      5.89 o 
   7   5   7       77.30       73.68      9.64 o 
   8   5   7        0.93        0.16      6.40 o 
  -9   6   7       24.37       16.72      7.44 o 
  -8   6   7       53.17       39.52      5.73 o 
  -7   6   7       10.03       15.34      5.70 o 
  -6   6   7        0.72       -3.91      3.99 o 
  -5   6   7       42.37       46.88      4.80 o 
  -4   6   7       57.95       49.18      4.50 o 
  -3   6   7        3.86       -0.71      3.54 o 
  -2   6   7       29.28       25.71      3.24 o 
  -1   6   7      135.45      117.96      8.55 o 
   0   6   7      154.22      172.31     10.10 o 
   1   6   7       62.68       62.27      3.11 o 
   2   6   7      117.81      131.47      3.97 o 
   3   6   7       23.06       29.90      3.77 o 
   4   6   7      197.65      203.44     10.81 o 
   5   6   7       14.61       19.09      6.79 o 
   6   6   7        0.09        0.02      5.17 o 
   7   6   7       13.23        8.97     10.34 o 
   8   6   7        2.41       -0.67      7.00 o 
  -8   7   7       89.24       84.13      7.27 o 
  -7   7   7       18.32       20.28      8.04 o 
  -6   7   7       16.64       18.17      5.25 o 
  -5   7   7        0.66       -6.98      6.98 o 
  -4   7   7       72.78       76.04      5.09 o 
  -3   7   7        9.11       -0.48      3.35 o 
  -2   7   7       27.47       42.26      9.15 o 
  -1   7   7       21.17       25.52      3.02 o 
   0   7   7      148.63      143.02      9.45 o 
   1   7   7       24.07       21.68      4.73 o 
   2   7   7        0.13       -5.40      5.40 o 
   3   7   7       52.72       59.82      4.92 o 
   4   7   7      198.21      214.69     13.48 o 
   5   7   7       21.26       19.74      2.57 o 
   6   7   7       50.08       44.67      7.59 o 
   7   7   7        8.34        6.28      6.82 o 
  -8   8   7        0.34        7.51     11.99 o 
  -7   8   7       14.25       13.11     11.91 o 
  -6   8   7       49.55       55.29      6.60 o 
  -5   8   7       27.93       40.85      5.00 o 
  -4   8   7       15.23       18.88      4.88 o 
  -3   8   7       60.89       54.73      5.52 o 
  -2   8   7        6.70        2.93      3.09 o 
  -1   8   7      281.73      286.90     15.08 o 
   0   8   7       50.23       52.24      5.54 o 
   1   8   7       66.27       59.48      4.17 o 
   2   8   7       54.30       46.24      5.37 o 
   3   8   7        1.54       -3.67      3.67 o 
   4   8   7      167.47      166.48      5.71 o 
   5   8   7       33.99       34.24      9.41 o 
   6   8   7       10.05        0.90      9.81 o 
  -6   9   7        9.27        6.68      6.81 o 
  -5   9   7        0.05        3.74      4.98 o 
  -4   9   7        5.79        9.65      6.32 o 
  -3   9   7        0.43       -3.90      3.90 o 
  -2   9   7       10.41       11.21      5.41 o 
  -1   9   7       58.94       56.02      5.09 o 
   0   9   7       18.41       18.17      4.20 o 
   1   9   7       57.73       53.92      4.10 o 
   2   9   7        1.76        2.75      5.20 o 
   3   9   7        0.15        0.03      4.10 o 
   4   9   7       16.50       15.51      3.66 o 
   5   9   7       12.47       -1.82     15.94 o 
  -5  10   7       29.03       16.30      5.00 o 
  -4  10   7        0.17        4.84      7.21 o 
  -3  10   7        0.71        2.61      6.99 o 
  -2  10   7        4.33       13.55      6.08 o 
  -1  10   7       15.95       12.11      6.87 o 
   0  10   7       22.98       29.21      4.66 o 
   1  10   7       15.84        9.76      4.55 o 
   2  10   7       44.48       36.08      4.35 o 
   3  10   7        0.93       -3.26      3.76 o 
  -2  11   7        8.77        2.71      7.45 o 
  -1  11   7       17.70       22.02      7.29 o 
   0  11   7        1.97        7.18      6.94 o 
   1  11   7       17.89        9.73      8.16 o 
 -10   0   8       18.20       38.27     11.81 o 
  -9   0   8      275.48      293.86     16.75 o 
  -8   0   8      319.68      343.50     36.66 o 
  -7   0   8      524.79      496.20     31.99 o 
  -6   0   8      502.76      497.13     15.58 o 
  -5   0   8       53.41       56.28      5.96 o 
  -4   0   8      636.77      550.16     15.64 o 
  -3   0   8     2366.29     1999.09     67.38 o 
  -2   0   8     5573.85     5616.00    183.90 o 
  -1   0   8     7747.61     7983.02    259.57 o 
   0   0   8     5562.48     6403.22    149.81 o 
   1   0   8       71.47       72.44      3.90 o 
   2   0   8      163.31      181.99     13.66 o 
   3   0   8     1906.99     1853.22     36.61 o 
   4   0   8     2995.16     2972.75    180.99 o 
   5   0   8      454.78      472.95     66.29 o 
   6   0   8      697.16      802.82    127.25 o 
   7   0   8        6.67       49.11     11.50 o 
   8   0   8       24.55       30.07     12.72 o 
   9   0   8       60.22       47.26     10.69 o 
 -10   1   8      149.28      146.02     14.52 o 
  -9   1   8        7.28        8.13      6.68 o 
  -8   1   8        9.07       11.00      5.02 o 
  -7   1   8      311.43      333.43     10.32 o 
  -6   1   8     2270.91     2306.56     42.54 o 
  -5   1   8      441.36      373.02     14.60 o 
  -4   1   8     2381.63     2166.23     45.64 o 
  -3   1   8      623.06      511.99     12.95 o 
  -2   1   8      370.59      346.60      9.48 o 
  -1   1   8     5534.46     5487.35    107.98 o 
   0   1   8      305.08      245.61      4.81 o 
   1   1   8     5572.43     5625.44    138.15 o 
   2   1   8     4066.82     4150.22     77.74 o 
   3   1   8      867.65      869.92     15.22 o 
   4   1   8       92.65      107.97      8.69 o 
   5   1   8       59.03       39.65      5.48 o 
   6   1   8      688.45      551.42     18.29 o 
   7   1   8      552.89      476.77     15.86 o 
   8   1   8      393.73      358.20     47.41 o 
   9   1   8      106.79       78.83      8.16 o 
 -10   2   8       42.65       40.16      5.59 o 
  -9   2   8      386.75      414.22     39.26 o 
  -8   2   8      137.98      152.50      7.08 o 
  -7   2   8      421.76      399.72     11.39 o 
  -6   2   8      331.79      340.03     25.26 o 
  -5   2   8       13.71       14.63      4.23 o 
  -4   2   8      592.40      564.87     17.58 o 
  -3   2   8     3071.88     2894.01     60.98 o 
  -2   2   8     4696.89     4180.76    126.32 o 
  -1   2   8     1274.58     1198.91     21.20 o 
   0   2   8     4632.94     4726.95    109.83 o 
   1   2   8       25.31       27.98      2.21 o 
   2   2   8      846.90      905.92     28.78 o 
   3   2   8     1891.55     1828.95     68.34 o 
   4   2   8     2508.95     2386.38    111.38 o 
   5   2   8      134.69      114.11      4.64 o 
   6   2   8      478.82      399.54     27.99 o 
   7   2   8       35.50       35.35      3.99 o 
   8   2   8       57.81       34.12     11.24 o 
   9   2   8       90.32       83.19     16.96 o 
 -10   3   8       46.82       68.38      9.94 o 
  -9   3   8      108.01      120.71      6.46 o 
  -8   3   8        9.90        6.40     11.06 o 
  -7   3   8      125.47      146.02      7.89 o 
  -6   3   8      736.65      719.42     30.08 o 
  -5   3   8      596.24      593.10     26.71 o 
  -4   3   8      452.81      434.71     17.78 o 
  -3   3   8     1189.70      979.11     93.10 o 
  -2   3   8      151.35      137.25     11.15 o 
  -1   3   8     1550.00     1446.68     71.42 o 
   0   3   8     2931.65     2991.98     57.40 o 
   1   3   8     3368.11     3461.61     67.13 o 
   2   3   8     2920.45     3156.37    111.63 o 
   3   3   8     2706.95     2688.22    134.92 o 
   4   3   8       84.96       82.57      5.94 o 
   5   3   8       36.08       35.27      6.91 o 
   6   3   8      624.52      540.55     48.30 o 
   7   3   8      225.05      174.40     36.92 o 
   8   3   8      121.23       77.35     24.10 o 
 -10   4   8       42.94       48.93     16.85 o 
  -9   4   8      207.48      219.85     17.48 o 
  -8   4   8      135.19      154.52      7.19 o 
  -7   4   8      246.65      270.81      7.69 o 
  -6   4   8       53.42       61.52      5.53 o 
  -5   4   8        9.68        4.72      3.85 o 
  -4   4   8      279.42      264.10      7.78 o 
  -3   4   8     1721.87     1468.55     79.77 o 
  -2   4   8     2514.00     2183.60    131.52 o 
  -1   4   8      701.29      643.61     30.01 o 
   0   4   8     1038.78     1062.29     36.06 o 
   1   4   8        0.27        1.90      2.60 o 
   2   4   8      415.37      456.23     21.10 o 
   3   4   8     1001.61     1018.80     30.97 o 
   4   4   8      983.74      994.71     72.99 o 
   5   4   8      242.46      229.34     11.92 o 
   6   4   8      258.32      233.72     25.97 o 
   7   4   8       31.15       36.68      5.89 o 
   8   4   8       21.13        8.81      7.68 o 
  -9   5   8        4.21       -3.25      5.63 o 
  -8   5   8        2.30       -2.13      6.82 o 
  -7   5   8       15.79       27.25      9.18 o 
  -6   5   8      213.94      213.80      6.71 o 
  -5   5   8      585.46      583.27     33.85 o 
  -4   5   8      776.76      727.62     31.46 o 
  -3   5   8       90.61       80.93      4.68 o 
  -2   5   8       49.75       47.98      5.53 o 
  -1   5   8      318.34      306.36     15.22 o 
   0   5   8      958.95      981.99     30.55 o 
   1   5   8     1965.65     2246.28     76.55 o 
   2   5   8     2308.92     2546.52     81.48 o 
   3   5   8      470.95      482.73     23.45 o 
   4   5   8        0.87        3.67      3.87 o 
   5   5   8       60.03       63.62      4.44 o 
   6   5   8      136.82      129.98     15.88 o 
   7   5   8      160.40      149.48     21.48 o 
   8   5   8       91.33       66.61     14.52 o 
  -9   6   8       14.21        7.36      7.30 o 
  -8   6   8      277.90      256.37     17.82 o 
  -7   6   8       82.75       96.33     12.16 o 
  -6   6   8        1.32        2.40      7.45 o 
  -5   6   8        3.35        3.45      5.64 o 
  -4   6   8       25.50       23.32      4.04 o 
  -3   6   8      339.78      288.28     14.00 o 
  -2   6   8      992.69      922.19     57.06 o 
  -1   6   8     1260.29     1240.10     71.60 o 
   0   6   8       13.01       10.52      2.41 o 
   1   6   8        4.02        3.25      3.35 o 
   2   6   8       23.89       28.75      3.59 o 
   3   6   8      396.16      418.45     14.75 o 
   4   6   8       64.22       68.19      4.85 o 
   5   6   8      487.74      440.79     53.37 o 
   6   6   8      110.57       90.34     11.67 o 
   7   6   8        1.24        1.07      6.38 o 
  -8   7   8        1.99        8.41     10.30 o 
  -7   7   8        3.54        3.70     10.38 o 
  -6   7   8       54.31       51.70      9.50 o 
  -5   7   8      385.23      389.00     29.82 o 
  -4   7   8      237.78      246.78     10.43 o 
  -3   7   8       10.68       13.37      3.68 o 
  -2   7   8        6.98       12.59      3.81 o 
  -1   7   8        4.82       10.77      3.16 o 
   0   7   8      422.13      460.94     27.97 o 
   1   7   8      516.28      571.49     20.60 o 
   2   7   8      555.28      586.32     13.81 o 
   3   7   8       39.31       35.54      3.06 o 
   4   7   8       23.41       26.34      3.24 o 
   5   7   8      105.19       98.23     23.20 o 
   6   7   8       44.73       48.51      6.99 o 
   7   7   8       89.43       65.45     12.13 o 
  -7   8   8       36.83       33.53      9.19 o 
  -6   8   8        0.60       -0.56      7.64 o 
  -5   8   8        0.30       -3.68      5.62 o 
  -4   8   8       10.89        8.65      5.19 o 
  -3   8   8      175.90      154.15      6.75 o 
  -2   8   8      271.30      269.14     18.07 o 
  -1   8   8      191.20      200.35      9.60 o 
   0   8   8        1.56       -6.01      6.01 o 
   1   8   8       46.59       34.56      3.13 o 
   2   8   8        0.86        5.58      5.25 o 
   3   8   8      144.06      164.82      7.71 o 
   4   8   8        7.98       13.79      3.11 o 
   5   8   8      150.17      138.02      9.58 o 
   6   8   8        6.43        8.06      8.41 o 
  -6   9   8        0.79        4.36      6.94 o 
  -5   9   8      125.14      112.69      7.20 o 
  -4   9   8        4.65        4.82      4.85 o 
  -3   9   8       41.03       37.56      4.84 o 
  -2   9   8        0.01       -0.97      3.80 o 
  -1   9   8        8.15       -5.14      5.14 o 
   0   9   8      300.00      305.06     27.63 o 
   1   9   8       47.07       50.27      6.74 o 
   2   9   8       63.03       56.32      4.54 o 
   3   9   8       67.26       45.76      8.53 o 
   4   9   8        4.04        8.07      4.75 o 
   5   9   8        0.18        7.21     15.27 o 
  -4  10   8        2.06       -5.76     11.21 o 
  -3  10   8       31.47       37.41      8.96 o 
  -2  10   8       42.93       27.44      7.69 o 
  -1  10   8        9.96       16.07      5.04 o 
   0  10   8        0.34        1.41      6.96 o 
   1  10   8       16.12       11.46      6.27 o 
   2  10   8       21.80       17.69      3.86 o 
   3  10   8       25.43       27.14      6.67 o 
  -1  11   8        1.96       11.19     11.73 o 
 -10   1   9        0.72        7.43      4.92 o 
  -9   1   9        8.60       15.84      5.45 o 
  -8   1   9       18.33       24.61      7.99 o 
  -7   1   9       20.56       31.78      5.01 o 
  -6   1   9       43.69       53.24      4.62 o 
  -5   1   9        4.81       10.45      4.48 o 
  -4   1   9        0.28       -4.88      4.88 o 
  -3   1   9      470.91      485.61     23.15 o 
  -2   1   9       70.60       67.03      4.46 o 
  -1   1   9       25.16       26.85      3.39 o 
   0   1   9       74.46       97.80      3.15 o 
   1   1   9        1.54       -2.17      2.65 o 
   2   1   9       76.47       83.03      3.56 o 
   3   1   9      150.21      149.60      3.89 o 
   4   1   9        6.13        8.43      5.11 o 
   5   1   9       85.70       76.88      5.59 o 
   6   1   9       10.94        9.30      6.89 o 
   7   1   9       14.18       11.65     12.37 o 
   8   1   9        0.25        6.94     10.09 o 
 -10   2   9       11.17       11.24      8.04 o 
  -9   2   9        6.35        3.24      7.58 o 
  -8   2   9        7.40        3.55      6.24 o 
  -7   2   9        4.37        5.20      5.57 o 
  -6   2   9       85.04       76.78      6.09 o 
  -5   2   9        3.62        9.12      4.16 o 
  -4   2   9        4.99        4.33      3.75 o 
  -3   2   9        5.71       -1.16      5.68 o 
  -2   2   9      224.94      230.42      5.95 o 
  -1   2   9       15.79       24.67      3.72 o 
   0   2   9       15.63       14.03      2.86 o 
   1   2   9       65.38       78.80      3.63 o 
   2   2   9      139.88      162.91      5.31 o 
   3   2   9      499.53      507.41     17.31 o 
   4   2   9        0.49       -3.19      3.19 o 
   5   2   9       28.26       33.00      5.10 o 
   6   2   9        1.49       -3.06      3.06 o 
   7   2   9        1.04       -2.82      5.53 o 
   8   2   9        0.09        1.27      7.56 o 
 -10   3   9        4.86        9.70     10.47 o 
  -9   3   9        1.58       -1.45      4.92 o 
  -8   3   9       17.06       23.86      4.76 o 
  -7   3   9        5.10       10.71      4.88 o 
  -6   3   9        4.18       10.47      5.90 o 
  -5   3   9        1.27        4.57      5.39 o 
  -4   3   9       43.75       46.88      6.44 o 
  -3   3   9      240.60      222.68     12.90 o 
  -2   3   9        9.34        7.84      4.15 o 
  -1   3   9      110.01      108.78      4.65 o 
   0   3   9       81.03       85.39      3.76 o 
   1   3   9        3.76        4.30      2.48 o 
   2   3   9        3.45       11.34      1.69 o 
   3   3   9      212.67      211.80      5.15 o 
   4   3   9      109.86      100.20      3.67 o 
   5   3   9      220.63      186.57     14.29 o 
   6   3   9       11.89        4.83      3.50 o 
   7   3   9       17.97       14.48      4.48 o 
   8   3   9        9.47        9.14      7.46 o 
  -9   4   9        3.77        1.47      4.92 o 
  -8   4   9        7.53        7.97      4.70 o 
  -7   4   9        8.57        8.41      5.12 o 
  -6   4   9        2.54        1.22      5.06 o 
  -5   4   9       53.16       54.61      4.77 o 
  -4   4   9       57.86       56.04      4.32 o 
  -3   4   9       80.69       59.05      9.56 o 
  -2   4   9       25.21       21.29      6.68 o 
  -1   4   9      256.13      249.72     12.45 o 
   0   4   9       10.79       11.81      4.55 o 
   1   4   9      236.75      246.10      6.06 o 
   2   4   9     2612.57     2906.72    117.62 o 
   3   4   9      522.52      538.52     26.60 o 
   4   4   9        0.57       -0.70      3.16 o 
   5   4   9        5.80       -2.56      5.67 o 
   6   4   9        1.00        7.41      8.71 o 
   7   4   9        0.68        0.52      4.31 o 
   8   4   9       18.72        9.72      7.12 o 
  -9   5   9        3.24       11.54      6.34 o 
  -8   5   9        0.23        1.49      6.42 o 
  -7   5   9        0.66        3.70      6.23 o 
  -6   5   9        7.42       17.54      5.90 o 
  -5   5   9       10.12       11.28      6.43 o 
  -4   5   9       76.65       73.12      6.71 o 
  -3   5   9       32.98       37.22      5.52 o 
  -2   5   9      183.29      165.10     16.04 o 
  -1   5   9      122.00      113.81     11.23 o 
   0   5   9        4.21        5.77      6.54 o 
   1   5   9        6.52        0.50      3.90 o 
   2   5   9       19.79       24.71      3.24 o 
   3   5   9      724.08      724.04     31.73 o 
   4   5   9       84.32       74.50      6.03 o 
   5   5   9       90.52       77.50      4.06 o 
   6   5   9        1.71        8.58      3.79 o 
   7   5   9        3.39        0.04      3.88 o 
  -9   6   9        1.06        2.14     17.23 o 
  -8   6   9        2.03        2.01      6.78 o 
  -7   6   9       21.39       26.17      7.48 o 
  -6   6   9       13.97       11.93      6.81 o 
  -5   6   9       14.32       15.02      4.78 o 
  -4   6   9        0.34       -5.33      5.33 o 
  -3   6   9       43.50       42.10      5.66 o 
  -2   6   9        2.97       -1.31      3.45 o 
  -1   6   9       86.65       82.71      3.93 o 
   0   6   9       78.20       71.79      3.26 o 
   1   6   9      132.18      147.01      9.59 o 
   2   6   9     1128.92     1275.37     35.17 o 
   3   6   9      122.16      135.27      7.50 o 
   4   6   9       48.30       54.51      7.33 o 
   5   6   9        0.10        3.47      4.56 o 
   6   6   9        4.22        2.06      4.41 o 
   7   6   9        1.80       -1.04      4.36 o 
  -8   7   9        9.98        6.95      8.01 o 
  -7   7   9        1.01       -3.55      5.69 o 
  -6   7   9       19.14       20.71      6.11 o 
  -5   7   9        0.15        1.81      5.98 o 
  -4   7   9       17.62        5.09      5.52 o 
  -3   7   9      370.06      310.48     11.23 o 
  -2   7   9       58.04       60.08      7.53 o 
  -1   7   9       92.51       83.18      4.19 o 
   0   7   9       11.67       14.87      2.98 o 
   1   7   9        4.08        1.09      2.93 o 
   2   7   9        0.79       -2.06      3.18 o 
   3   7   9       38.47       46.87      3.13 o 
   4   7   9        3.18        9.23      3.44 o 
   5   7   9       42.54       47.85      5.07 o 
   6   7   9        1.95        7.24      4.89 o 
  -7   8   9       13.44       10.64      9.56 o 
  -6   8   9       18.75       11.78     18.27 o 
  -5   8   9        3.48        7.26      4.82 o 
  -4   8   9       10.82       -2.28      7.40 o 
  -3   8   9        0.03       -4.52      4.52 o 
  -2   8   9        0.23       -2.88      6.09 o 
  -1   8   9        0.45        0.98      3.74 o 
   0   8   9       20.98       20.03      5.87 o 
   1   8   9       13.85       16.24      3.92 o 
   2   8   9       17.03       17.70      4.00 o 
   3   8   9        0.32        2.00      2.79 o 
   4   8   9       28.55       11.98      5.97 o 
   5   8   9        0.67        5.18      8.39 o 
  -6   9   9        3.52        0.52     10.94 o 
  -5   9   9        0.06        0.55      6.80 o 
  -4   9   9       21.16       19.53      4.87 o 
  -3   9   9       68.39       52.89      5.53 o 
  -2   9   9       25.87       18.81      4.51 o 
  -1   9   9       39.30       29.53      5.49 o 
   0   9   9       26.45       20.19      5.41 o 
   1   9   9        0.10        2.05      3.87 o 
   2   9   9       13.23       12.56      6.40 o 
   3   9   9       48.49       51.77      8.82 o 
   4   9   9        1.07       13.48      7.38 o 
  -4  10   9        2.31       21.93     17.04 o 
  -3  10   9        0.68       -0.04      6.46 o 
  -2  10   9       11.79        2.97      6.75 o 
  -1  10   9        0.27        6.65      4.76 o 
   0  10   9       10.89       12.59      4.69 o 
   1  10   9        0.38        4.50      7.22 o 
   2  10   9        7.72        7.16      6.68 o 
 -10   0  10        5.42        9.14      8.63 o 
  -9   0  10      226.04      223.46     12.60 o 
  -8   0  10      549.76      558.82     56.74 o 
  -7   0  10       89.71       76.10     13.54 o 
  -6   0  10       49.23       30.06     11.39 o 
  -5   0  10      351.29      355.50     17.99 o 
  -4   0  10     1707.24     1671.34     61.49 o 
  -3   0  10     2685.88     2360.30     82.73 o 
  -2   0  10     2149.39     1879.18     66.28 o 
  -1   0  10     1958.69     2059.59    127.60 o 
   0   0  10      967.38     1032.12     38.40 o 
   1   0  10     1080.27     1139.70     22.65 o 
   2   0  10     1853.84     1922.85     39.86 o 
   3   0  10      951.35     1004.57     20.69 o 
   4   0  10     1715.40     1859.32    114.82 o 
   5   0  10      806.23      974.04    136.44 o 
   6   0  10      149.72      183.25      6.61 o 
   7   0  10        3.05       35.64     12.04 o 
   8   0  10       52.68       21.66     12.62 o 
 -10   1  10        8.76        2.01      6.39 o 
  -9   1  10        0.06       -0.87      6.58 o 
  -8   1  10       22.62       26.70      4.49 o 
  -7   1  10       80.36       91.17      6.45 o 
  -6   1  10      545.44      529.92     12.91 o 
  -5   1  10     1048.20      939.48     21.40 o 
  -4   1  10      588.38      497.36     13.47 o 
  -3   1  10       60.09       72.29     14.83 o 
  -2   1  10        7.29       11.20      5.72 o 
  -1   1  10     1470.49     1471.26     35.70 o 
   0   1  10     2531.05     2423.56     37.00 o 
   1   1  10     2838.65     2826.47     61.66 o 
   2   1  10     1500.67     1647.31     34.20 o 
   3   1  10      499.68      558.88     10.53 o 
   4   1  10       10.65       13.68      2.90 o 
   5   1  10      142.27      146.52      4.86 o 
   6   1  10      753.66      677.57     35.05 o 
   7   1  10      399.63      341.06     14.80 o 
   8   1  10      180.62      121.87     10.95 o 
 -10   2  10        9.79       34.12      7.70 o 
  -9   2  10      148.11      159.27     13.67 o 
  -8   2  10      314.46      337.41     15.58 o 
  -7   2  10       70.45       75.81      6.27 o 
  -6   2  10        2.01       -4.23      4.23 o 
  -5   2  10      113.29      114.70      7.60 o 
  -4   2  10     1125.65     1100.10     55.00 o 
  -3   2  10     3664.88     3674.57    106.66 o 
  -2   2  10     2370.87     2342.67     61.90 o 
  -1   2  10     1309.32     1254.85     27.08 o 
   0   2  10     1307.99     1314.71     28.30 o 
   1   2  10       82.56       86.65      5.52 o 
   2   2  10      561.12      579.19     10.97 o 
   3   2  10      679.15      733.55     14.46 o 
   4   2  10     1612.51     1694.80     60.55 o 
   5   2  10      414.17      435.98     30.52 o 
   6   2  10       86.37       84.65      6.86 o 
   7   2  10        0.06       -6.34      6.34 o 
   8   2  10       35.79       32.89     12.18 o 
 -10   3  10        2.70       46.61     16.10 o 
  -9   3  10        4.91        2.17      7.04 o 
  -8   3  10       50.20       65.22      5.45 o 
  -7   3  10       74.59       78.63      5.55 o 
  -6   3  10      703.45      773.86     17.32 o 
  -5   3  10      598.29      578.75     29.42 o 
  -4   3  10      472.11      442.34     24.32 o 
  -3   3  10       71.17       81.00      3.30 o 
  -2   3  10       75.46       86.58      3.66 o 
  -1   3  10     1222.69     1182.81     21.92 o 
   0   3  10     4214.22     4187.00     79.04 o 
   1   3  10     1329.32     1356.88     28.03 o 
   2   3  10     1093.91     1213.91     66.33 o 
   3   3  10        4.34        0.79      2.76 o 
   4   3  10        4.06        5.97      3.04 o 
   5   3  10      121.58      114.20     13.90 o 
   6   3  10      748.04      654.61     50.63 o 
   7   3  10      298.82      248.92      9.29 o 
  -9   4  10       56.09       57.03      6.04 o 
  -8   4  10       75.25       78.75      5.47 o 
  -7   4  10       72.76       68.28      5.24 o 
  -6   4  10        1.57       10.08      8.10 o 
  -5   4  10       68.17       61.34      7.27 o 
  -4   4  10      745.89      667.95     26.95 o 
  -3   4  10     1364.12     1241.86     99.50 o 
  -2   4  10     1515.84     1362.36     78.13 o 
  -1   4  10      751.79      736.03     20.84 o 
   0   4  10     1077.96     1114.18     23.50 o 
   1   4  10        7.64       15.34      6.17 o 
   2   4  10      106.23      109.15      4.95 o 
   3   4  10      289.95      286.24      7.58 o 
   4   4  10      847.48      811.69     45.21 o 
   5   4  10      236.11      196.84     20.06 o 
   6   4  10       49.36       36.70      3.96 o 
   7   4  10        3.38        0.32      3.59 o 
  -9   5  10        5.85       -3.15      7.39 o 
  -8   5  10       18.02       22.53     10.45 o 
  -7   5  10      107.00      120.32      6.29 o 
  -6   5  10      117.92      127.27     11.04 o 
  -5   5  10      376.57      382.38     20.89 o 
  -4   5  10      286.34      257.31     19.98 o 
  -3   5  10      117.91      101.96     16.49 o 
  -2   5  10      128.67      124.54      9.86 o 
  -1   5  10      652.03      642.84     46.76 o 
   0   5  10      705.85      715.10     25.48 o 
   1   5  10     1526.72     1716.27     32.98 o 
   2   5  10       99.57      107.37      8.58 o 
   3   5  10      122.18      113.74      8.10 o 
   4   5  10       30.74       27.65      3.92 o 
   5   5  10      105.92       92.01      6.85 o 
   6   5  10      106.43       83.56      8.82 o 
   7   5  10      124.17       98.35     12.38 o 
  -8   6  10       17.73       13.18      7.95 o 
  -7   6  10       58.18       70.71      6.27 o 
  -6   6  10       10.60        6.51      4.78 o 
  -5   6  10      104.91       94.49      9.82 o 
  -4   6  10      404.28      359.99     10.51 o 
  -3   6  10       80.02       82.10      9.07 o 
  -2   6  10      483.83      437.04     42.72 o 
  -1   6  10      389.43      355.03     29.80 o 
   0   6  10      106.71      102.57      3.98 o 
   1   6  10       11.62       12.95      4.19 o 
   2   6  10      235.59      248.85     12.86 o 
   3   6  10      236.74      236.25     15.80 o 
   4   6  10      281.41      247.93     17.92 o 
   5   6  10      258.62      208.10     17.40 o 
   6   6  10       42.47       25.74      4.86 o 
  -7   7  10       42.65       37.92     14.73 o 
  -6   7  10       24.25       20.17      5.57 o 
  -5   7  10      153.35      140.25      7.82 o 
  -4   7  10      100.05      102.00     12.95 o 
  -3   7  10      138.45      113.18     10.82 o 
  -2   7  10      147.63      135.15     16.95 o 
  -1   7  10      103.22      105.08     17.46 o 
   0   7  10       93.73       99.82      6.92 o 
   1   7  10      800.21      853.04     18.07 o 
   2   7  10        4.88        4.10      3.46 o 
   3   7  10       84.68       71.38      5.53 o 
   4   7  10        2.31        8.66      2.27 o 
   5   7  10       58.80       53.04      7.76 o 
   6   7  10        7.60       13.10     10.83 o 
  -6   8  10        2.09        7.49      7.80 o 
  -5   8  10        4.64        6.27      8.86 o 
  -4   8  10       59.26       46.15      9.17 o 
  -3   8  10       21.11       28.86      6.20 o 
  -2   8  10      188.51      164.64     18.22 o 
  -1   8  10       56.27       49.87      4.57 o 
   0   8  10        2.23       -1.08      4.72 o 
   1   8  10        0.27        4.76      3.03 o 
   2   8  10       65.67       70.87      3.63 o 
   3   8  10       91.10       94.95      5.65 o 
   4   8  10       88.34       88.35     13.09 o 
   5   8  10       52.72       32.20      9.01 o 
  -5   9  10       21.95       45.94     14.42 o 
  -4   9  10       11.05        4.78      9.89 o 
  -3   9  10        0.72        2.36      5.13 o 
  -2   9  10       18.92        3.98      8.88 o 
  -1   9  10        6.69       -0.19      3.59 o 
   0   9  10       86.63       88.33      6.99 o 
   1   9  10       76.33       60.74      5.44 o 
   2   9  10       22.01       26.27      3.61 o 
   3   9  10        0.25        6.14      5.54 o 
  -3  10  10       24.68       44.79     15.57 o 
  -2  10  10       49.54       54.09     18.88 o 
  -1  10  10       36.71       53.75     18.01 o 
   0  10  10        4.16        7.44      6.14 o 
   1  10  10        0.02       14.52      6.78 o 
  -9   1  11        0.55       -3.53      8.77 o 
  -8   1  11        0.03       -3.31      4.37 o 
  -7   1  11        1.96       -3.32      5.99 o 
  -6   1  11       14.42       16.14      5.05 o 
  -5   1  11        2.85        0.50      6.05 o 
  -4   1  11        5.83       14.07      5.81 o 
  -3   1  11        5.36        8.75      6.23 o 
  -2   1  11       23.76       22.58      6.11 o 
  -1   1  11       18.57       16.98      1.90 o 
   0   1  11       47.45       42.50      2.83 o 
   1   1  11       44.80       44.68      2.72 o 
   2   1  11       15.57       15.40      2.63 o 
   3   1  11       13.43       15.78      2.70 o 
   4   1  11        7.87       10.29      3.68 o 
   5   1  11        4.75        9.44      2.55 o 
   6   1  11       15.42        2.28      4.46 o 
   7   1  11        1.14        4.60      9.15 o 
  -9   2  11        2.92        2.60      9.19 o 
  -8   2  11        6.13        4.26      6.98 o 
  -7   2  11        7.11        9.07      5.67 o 
  -6   2  11       10.00       11.42      4.95 o 
  -5   2  11       42.17       25.11      5.25 o 
  -4   2  11       10.02        5.85      3.87 o 
  -3   2  11        0.50       -0.61      3.68 o 
  -2   2  11      196.55      199.37      6.83 o 
  -1   2  11       45.04       53.06      5.83 o 
   0   2  11      547.93      549.15     12.87 o 
   1   2  11       38.10       32.21      4.73 o 
   2   2  11       32.59       42.50      5.53 o 
   3   2  11       48.76       42.17      6.12 o 
   4   2  11       10.77       11.37      3.33 o 
   5   2  11       15.82       18.56      6.43 o 
   6   2  11        2.24        1.42      6.73 o 
   7   2  11       10.69        8.11      6.36 o 
  -9   3  11        2.53       -5.84      5.84 o 
  -8   3  11        0.70       -0.31      9.07 o 
  -7   3  11        1.71       15.43     13.72 o 
  -6   3  11        0.29       -3.68      6.94 o 
  -5   3  11      130.15      118.10     12.18 o 
  -4   3  11       23.83       23.80      5.09 o 
  -3   3  11       38.43       35.31      3.06 o 
  -2   3  11       40.42       44.64      4.39 o 
  -1   3  11       49.40       59.24      4.58 o 
   0   3  11      716.85      734.99     14.44 o 
   1   3  11       89.02       84.42      4.76 o 
   2   3  11       29.56       39.42      4.32 o 
   3   3  11      114.18      120.98      5.66 o 
   4   3  11       28.55       34.16      3.79 o 
   5   3  11       23.05       36.73      4.82 o 
   6   3  11        0.64       -5.73      5.73 o 
   7   3  11        2.50        8.85     11.95 o 
  -9   4  11        1.79        5.34      8.29 o 
  -8   4  11        9.69       -2.50      6.96 o 
  -7   4  11       14.45        3.44      6.32 o 
  -6   4  11        2.00        5.42      5.09 o 
  -5   4  11       14.31       22.81      5.04 o 
  -4   4  11       68.23       60.37      4.13 o 
  -3   4  11       32.92       30.49      3.31 o 
  -2   4  11      227.57      211.78      6.69 o 
  -1   4  11      105.06      104.24      4.66 o 
   0   4  11      297.76      287.40      7.93 o 
   1   4  11      968.45     1041.87     63.61 o 
   2   4  11       71.15       91.19      3.86 o 
   3   4  11       33.30       36.09      4.14 o 
   4   4  11        8.22        6.51      2.57 o 
   5   4  11        1.46        2.60      7.88 o 
   6   4  11       23.02       22.07      3.98 o 
   7   4  11        4.22        1.84      6.10 o 
  -8   5  11        5.06        5.67     12.81 o 
  -7   5  11        0.01        4.21      6.23 o 
  -6   5  11        0.42        1.96      4.55 o 
  -5   5  11      360.02      335.94     10.81 o 
  -4   5  11        3.90        3.66      3.82 o 
  -3   5  11      188.41      156.12     16.18 o 
  -2   5  11        6.70        3.18      5.31 o 
  -1   5  11       63.55       61.86      5.58 o 
   0   5  11     1456.08     1537.07     32.66 o 
   1   5  11      302.88      344.10     21.86 o 
   2   5  11        4.74        1.74      2.88 o 
   3   5  11       68.36       76.36      6.39 o 
   4   5  11       41.36       35.31      4.43 o 
   5   5  11       15.37       21.23      4.07 o 
   6   5  11        5.50       -0.28      3.63 o 
  -8   6  11        1.77       12.68      7.93 o 
  -7   6  11        3.08       -1.62      5.01 o 
  -6   6  11        4.47       -0.06      5.46 o 
  -5   6  11       28.80       24.74      4.85 o 
  -4   6  11       44.73       41.61      7.83 o 
  -3   6  11        5.11        6.95      5.60 o 
  -2   6  11       25.77       20.96      5.53 o 
  -1   6  11        6.17       -0.99     10.08 o 
   0   6  11      129.22      140.44      8.78 o 
   1   6  11      196.92      200.06      6.34 o 
   2   6  11       35.45       28.01      3.35 o 
   3   6  11        7.33        6.62      3.00 o 
   4   6  11        5.87        4.19      3.08 o 
   5   6  11        5.45        6.64      6.52 o 
   6   6  11       29.21       12.05      5.87 o 
  -7   7  11        1.54       -5.35      5.35 o 
  -6   7  11       24.76       17.08      4.57 o 
  -5   7  11       39.49       36.28      7.96 o 
  -4   7  11        7.32        3.67      4.83 o 
  -3   7  11       74.46       54.06      7.04 o 
  -2   7  11       18.18        7.60      9.33 o 
  -1   7  11       51.82       61.92     10.58 o 
   0   7  11        0.50        5.45      4.82 o 
   1   7  11        0.05        3.71      4.52 o 
   2   7  11        9.02       14.37      5.99 o 
   3   7  11       12.22       16.00      3.55 o 
   4   7  11       12.83       14.44      6.40 o 
   5   7  11        7.29        7.02      6.14 o 
  -6   8  11       12.43        4.65      8.55 o 
  -5   8  11       15.66       19.45     10.82 o 
  -4   8  11        7.27       -0.60      9.31 o 
  -3   8  11        0.59        1.39      5.60 o 
  -2   8  11        0.56       -0.83      5.39 o 
  -1   8  11        0.82        5.80      5.17 o 
   0   8  11      120.38      106.31      6.36 o 
   1   8  11       17.58       15.12      4.27 o 
   2   8  11       37.62       37.85      5.11 o 
   3   8  11       10.74       12.50      5.45 o 
   4   8  11        1.69       -1.66      9.80 o 
  -4   9  11       13.47        1.40     15.56 o 
  -3   9  11       15.71       -0.14      8.05 o 
  -2   9  11       12.05        3.61      6.81 o 
  -1   9  11       11.91       12.98      4.86 o 
   0   9  11       20.46       24.62      3.59 o 
   1   9  11        0.30       -1.37      4.74 o 
   2   9  11        3.16        5.91      6.88 o 
  -9   0  12       39.56       44.34      8.27 o 
  -8   0  12       46.33       41.89      6.16 o 
  -7   0  12       19.68       27.65      8.94 o 
  -6   0  12        4.00       21.13      9.08 o 
  -5   0  12      383.47      418.52     21.52 o 
  -4   0  12     1035.52     1011.62     39.21 o 
  -3   0  12     1269.10     1245.88     49.47 o 
  -2   0  12     3052.76     3122.56    220.59 o 
  -1   0  12       93.30       92.40      4.84 o 
   0   0  12       57.31       78.24      4.65 o 
   1   0  12       43.42       49.34      3.41 o 
   2   0  12      985.65     1059.01     31.07 o 
   3   0  12      540.56      674.34     40.40 o 
   4   0  12      843.98      912.03     58.98 o 
   5   0  12      286.58      322.02     15.64 o 
   6   0  12       59.75       67.21     10.93 o 
   7   0  12        0.24       -3.76      7.83 o 
  -9   1  12        0.98        8.34      7.87 o 
  -8   1  12       62.04       65.15      9.98 o 
  -7   1  12      308.29      300.13     10.01 o 
  -6   1  12      495.48      497.71     13.89 o 
  -5   1  12      584.60      544.50     18.12 o 
  -4   1  12      194.10      184.08     11.07 o 
  -3   1  12        0.34        1.85      6.18 o 
  -2   1  12      127.94      134.35      4.36 o 
  -1   1  12     1434.38     1440.64     29.10 o 
   0   1  12     1961.76     2039.66     32.05 o 
   1   1  12     1346.55     1459.59     22.96 o 
   2   1  12      670.88      777.62     15.29 o 
   3   1  12      143.31      159.55      4.06 o 
   4   1  12      421.29      373.94      7.63 o 
   5   1  12      396.64      396.48      8.79 o 
   6   1  12      369.97      330.53     16.55 o 
   7   1  12      196.21      149.19      9.72 o 
  -9   2  12       33.62       26.33     10.11 o 
  -8   2  12       85.37       75.64      7.21 o 
  -7   2  12        8.77       10.82      5.22 o 
  -6   2  12       31.60       49.57     11.75 o 
  -5   2  12      335.92      324.94      9.01 o 
  -4   2  12      533.71      526.51     18.04 o 
  -3   2  12     1217.42     1187.36     33.50 o 
  -2   2  12     3179.82     3129.50     60.30 o 
  -1   2  12       33.58       36.82      3.76 o 
   0   2  12        4.58        2.64      3.49 o 
   1   2  12      232.27      227.90      5.29 o 
   2   2  12      771.41      824.57     17.95 o 
   3   2  12      603.08      699.24     13.36 o 
   4   2  12     1213.14     1269.10     47.32 o 
   5   2  12      212.33      239.80     17.90 o 
   6   2  12       25.71       19.96      6.81 o 
   7   2  12        0.27        0.05      9.51 o 
  -9   3  12        3.24        7.73     12.01 o 
  -8   3  12       29.10       23.28     11.34 o 
  -7   3  12      209.23      229.64      8.06 o 
  -6   3  12      334.09      348.27     24.73 o 
  -5   3  12      855.00      823.66     45.81 o 
  -4   3  12      217.28      221.48     12.95 o 
  -3   3  12       30.87       30.87      2.85 o 
  -2   3  12       59.15       61.01      4.04 o 
  -1   3  12     1002.72      946.52     28.05 o 
   0   3  12      214.45      223.81      7.09 o 
   1   3  12     1134.47     1160.47     30.92 o 
   2   3  12      323.40      385.77     28.76 o 
   3   3  12        0.96       18.56      7.92 o 
   4   3  12      110.18      104.43      5.12 o 
   5   3  12      241.76      227.86      7.31 o 
   6   3  12      222.77      202.49     15.29 o 
  -8   4  12       36.13       33.42      7.43 o 
  -7   4  12        6.44       -1.71      6.53 o 
  -6   4  12       17.97       18.48      5.09 o 
  -5   4  12      124.22      109.92     12.62 o 
  -4   4  12      294.02      291.41      7.52 o 
  -3   4  12      739.22      716.13     34.90 o 
  -2   4  12     1170.53     1108.13     43.92 o 
  -1   4  12      219.20      217.22      6.58 o 
   0   4  12        3.00        0.88      3.76 o 
   1   4  12      190.65      193.75     13.18 o 
   2   4  12      616.65      751.65     51.34 o 
   3   4  12      627.38      662.64     26.78 o 
   4   4  12      636.63      625.82     22.61 o 
   5   4  12      115.35      107.85      9.61 o 
   6   4  12        9.97       11.56      4.03 o 
  -8   5  12       25.11       26.99      7.73 o 
  -7   5  12      124.26      129.21     11.16 o 
  -6   5  12      295.85      277.17     25.87 o 
  -5   5  12      114.50      104.99      5.44 o 
  -4   5  12      145.76      139.45      8.39 o 
  -3   5  12        1.00       -4.27      4.36 o 
  -2   5  12      128.77      115.64      7.39 o 
  -1   5  12      368.67      374.30     10.56 o 
   0   5  12      374.88      378.25     10.29 o 
   1   5  12      103.13      102.87      9.09 o 
   2   5  12      153.28      162.24     15.85 o 
   3   5  12       26.22       24.83      6.94 o 
   4   5  12       35.78       42.46      3.27 o 
   5   5  12      172.63      135.73     12.43 o 
  -7   6  12       14.14       19.02      5.88 o 
  -6   6  12        0.00        3.77      5.20 o 
  -5   6  12        5.07        9.43      6.56 o 
  -4   6  12      253.35      263.14     39.40 o 
  -3   6  12      181.09      154.63     14.16 o 
  -2   6  12      112.60      106.55      7.34 o 
  -1   6  12      579.38      565.05     15.32 o 
   0   6  12        0.96        0.33      4.90 o 
   1   6  12        2.72       -0.72      3.93 o 
   2   6  12      282.37      319.86     19.58 o 
   3   6  12      324.68      282.78     37.81 o 
   4   6  12       50.34       31.67     15.81 o 
   5   6  12       41.23       26.32      5.23 o 
  -6   7  12       93.79       95.14     11.89 o 
  -5   7  12        4.30        7.29      7.06 o 
  -4   7  12       47.48       44.42     13.16 o 
  -3   7  12        0.90        2.09      6.42 o 
  -2   7  12      240.54      215.72     22.94 o 
  -1   7  12      125.48      130.78     10.07 o 
   0   7  12      254.97      268.34     22.22 o 
   1   7  12       22.85       22.68      3.36 o 
   2   7  12       60.96       48.83      5.66 o 
   3   7  12       22.81       18.69      5.12 o 
   4   7  12        5.30       -4.12      7.38 o 
  -5   8  12        6.47       23.38     11.63 o 
  -4   8  12       64.74       58.19     11.40 o 
  -3   8  12       73.87       63.11     11.17 o 
  -2   8  12       19.50        8.31      5.58 o 
  -1   8  12      193.08      180.00     16.33 o 
   0   8  12        0.02       -8.93     10.68 o 
   1   8  12       15.78       24.18      7.12 o 
   2   8  12       17.79        9.23      6.76 o 
   3   8  12      129.61      111.39     12.65 o 
  -3   9  12        2.73      -14.92     14.92 o 
  -2   9  12        2.98       10.72      6.50 o 
  -1   9  12       41.00       24.38      8.03 o 
   0   9  12       12.95       10.26      9.46 o 
   1   9  12       35.11       49.60     10.96 o 
  -9   1  13        0.00        9.79     15.09 o 
  -8   1  13        2.04       -4.00      6.88 o 
  -7   1  13        3.92        6.83      8.33 o 
  -6   1  13        0.70       -0.22      7.43 o 
  -5   1  13        1.04       -0.81      7.75 o 
  -4   1  13       33.47       40.25      8.90 o 
  -3   1  13        1.00        7.52      8.20 o 
  -2   1  13      541.61      582.94     14.77 o 
  -1   1  13       27.23       28.18      2.16 o 
   0   1  13        9.93       10.99      2.98 o 
   1   1  13        0.90        5.61      2.52 o 
   2   1  13        2.58       -1.09      2.07 o 
   3   1  13        4.43       15.00      4.55 o 
   4   1  13        9.26       13.56      2.74 o 
   5   1  13        2.73        1.78      4.13 o 
   6   1  13        3.24       -2.92      6.28 o 
  -8   2  13        0.23        4.81     13.06 o 
  -7   2  13       17.93       13.40      5.21 o 
  -6   2  13        0.23        1.19      4.71 o 
  -5   2  13        0.26        8.16      4.52 o 
  -4   2  13       46.22       51.84      8.55 o 
  -3   2  13       40.60       38.23      3.50 o 
  -2   2  13        0.26        8.41      3.54 o 
  -1   2  13       79.18       83.80      4.12 o 
   0   2  13       12.32       21.32      4.23 o 
   1   2  13       11.61       15.17      4.52 o 
   2   2  13        1.08       -3.38      5.26 o 
   3   2  13        1.66       -2.58      4.57 o 
   4   2  13       22.92       26.61      4.70 o 
   5   2  13        0.05        4.71      4.02 o 
   6   2  13        0.46       -2.33     10.43 o 
  -8   3  13        0.77        4.05      5.25 o 
  -7   3  13        7.47       16.78      6.92 o 
  -6   3  13       11.08       13.79      5.29 o 
  -5   3  13        0.16       -4.26      4.28 o 
  -4   3  13       66.08       63.24      3.88 o 
  -3   3  13       77.37       77.69      7.49 o 
  -2   3  13      446.80      455.50     13.77 o 
  -1   3  13      114.06      107.03      5.34 o 
   0   3  13        3.07        6.02      3.53 o 
   1   3  13        1.56        1.89      3.85 o 
   2   3  13       68.55       80.46      3.00 o 
   3   3  13       11.09       36.42      9.24 o 
   4   3  13        1.69        1.46      5.67 o 
   5   3  13       10.74       10.95      3.79 o 
   6   3  13       25.74       17.75      4.40 o 
  -8   4  13        0.16       -6.27      6.27 o 
  -7   4  13      140.11      118.05      7.39 o 
  -6   4  13        1.27        1.67      5.32 o 
  -5   4  13       18.01        8.10      5.44 o 
  -4   4  13       27.42       28.23      3.69 o 
  -3   4  13        3.24       11.47      3.86 o 
  -2   4  13      162.60      148.29      9.20 o 
  -1   4  13       40.52       31.74      5.56 o 
   0   4  13       41.22       39.06      4.06 o 
   1   4  13        5.13        5.95      6.14 o 
   2   4  13       53.76       50.28      3.37 o 
   3   4  13        5.62        6.28      8.84 o 
   4   4  13        0.14        4.82      6.82 o 
   5   4  13        9.86       14.04      4.96 o 
  -7   5  13        1.99        9.10     11.82 o 
  -6   5  13       15.99       16.54      6.13 o 
  -5   5  13        3.09        4.97      3.92 o 
  -4   5  13       10.47       15.69      4.44 o 
  -3   5  13       98.24       93.18      9.21 o 
  -2   5  13        7.64        4.94      5.86 o 
  -1   5  13      117.01      107.69      5.18 o 
   0   5  13        5.41        3.90      4.63 o 
   1   5  13       12.06       16.39      3.47 o 
   2   5  13       66.46       78.27      4.49 o 
   3   5  13       66.04       56.33      7.64 o 
   4   5  13        1.06      -10.02     10.02 o 
   5   5  13       20.17       23.42      6.03 o 
  -7   6  13       53.38       31.57     10.96 o 
  -6   6  13        3.09        5.79     10.35 o 
  -5   6  13       20.97       10.16      8.32 o 
  -4   6  13        0.49        0.66      3.19 o 
  -3   6  13        1.88       -3.67      5.62 o 
  -2   6  13        1.89       -4.97      4.97 o 
  -1   6  13        1.48        4.84      5.05 o 
   0   6  13       93.74       96.40      7.25 o 
   1   6  13        9.50        7.78      4.98 o 
   2   6  13       35.78       34.86      4.04 o 
   3   6  13        0.04       -0.52      7.48 o 
   4   6  13       18.58       13.72      9.96 o 
  -6   7  13        4.20       23.97     14.62 o 
  -5   7  13       29.01       25.70     20.52 o 
  -4   7  13       11.17       -0.48      5.70 o 
  -3   7  13        2.29        1.32      6.80 o 
  -2   7  13      107.01      105.99     10.54 o 
  -1   7  13       46.22       38.12      5.24 o 
   0   7  13        0.88        7.46      5.19 o 
   1   7  13        1.64        8.10      4.24 o 
   2   7  13        5.59        3.83      5.13 o 
   3   7  13       10.46        1.73     11.07 o 
  -4   8  13        2.02       -8.74      8.74 o 
  -3   8  13        4.62       20.13      6.90 o 
  -2   8  13       36.91       37.41     14.45 o 
  -1   8  13       13.27       10.83      6.78 o 
   0   8  13       66.43       53.88      6.00 o 
   1   8  13        5.70        9.23      4.97 o 
  -8   0  14       21.15       16.43      7.68 o 
  -7   0  14        5.99      -10.78     10.78 o 
  -6   0  14      115.41      177.56     17.66 o 
  -5   0  14      336.70      391.06     19.72 o 
  -4   0  14     1018.83     1131.48     44.17 o 
  -3   0  14      218.94      231.57     17.75 o 
  -2   0  14      453.97      475.49     47.47 o 
  -1   0  14      137.18      144.51      9.58 o 
   0   0  14       14.84       23.61      2.92 o 
   1   0  14       41.73       62.52      4.25 o 
   2   0  14     1852.44     1928.88    185.53 o 
   3   0  14      749.06      734.59     31.99 o 
   4   0  14      375.05      382.18     12.32 o 
   5   0  14       98.81      100.33      8.04 o 
   6   0  14       34.11       47.44      9.65 o 
  -8   1  14       52.92       52.88      7.48 o 
  -7   1  14      229.26      247.84     12.02 o 
  -6   1  14      281.13      267.42     13.28 o 
  -5   1  14      116.22      101.79      6.89 o 
  -4   1  14     1115.82     1151.62     66.15 o 
  -3   1  14      388.28      420.05     17.91 o 
  -2   1  14      115.81      128.71      3.90 o 
  -1   1  14     1076.63     1171.79     35.41 o 
   0   1  14      970.51     1051.79     25.91 o 
   1   1  14      266.91      335.64      7.61 o 
   2   1  14       76.32      114.00      4.47 o 
   3   1  14       16.68       17.70      4.55 o 
   4   1  14       79.95       84.58      3.69 o 
   5   1  14      191.77      151.14      7.91 o 
  -8   2  14       23.50       29.78      9.58 o 
  -7   2  14       41.94       32.91      5.76 o 
  -6   2  14       86.06       83.77      5.77 o 
  -5   2  14      253.89      242.60      7.98 o 
  -4   2  14      346.34      331.59     17.92 o 
  -3   2  14      302.66      299.03     13.40 o 
  -2   2  14      146.18      160.18      6.17 o 
  -1   2  14      205.03      225.69      8.81 o 
   0   2  14       23.91       31.20      3.41 o 
   1   2  14      232.64      258.75      6.75 o 
   2   2  14      916.74      999.57     30.61 o 
   3   2  14      595.90      645.87     16.15 o 
   4   2  14      316.53      369.40     14.06 o 
   5   2  14      125.82      139.67      6.74 o 
  -8   3  14       77.71       94.40     12.27 o 
  -7   3  14      124.36      135.99      8.83 o 
  -6   3  14      117.32      101.55      5.86 o 
  -5   3  14      216.20      215.13     17.39 o 
  -4   3  14      152.27      134.33      7.79 o 
  -3   3  14       87.34       81.60      4.85 o 
  -2   3  14      449.83      448.32     18.26 o 
  -1   3  14      625.80      621.78     15.62 o 
   0   3  14      630.27      667.44     17.23 o 
   1   3  14      567.06      634.39     14.84 o 
   2   3  14      113.85      135.96      7.12 o 
   3   3  14        6.20       18.40      8.61 o 
   4   3  14      126.09      141.29     10.12 o 
   5   3  14       82.86       80.10      6.41 o 
  -7   4  14       22.04       -5.57     11.82 o 
  -6   4  14       10.99       10.82      6.33 o 
  -5   4  14       74.98       78.65      5.49 o 
  -4   4  14      193.68      189.70     23.50 o 
  -3   4  14      314.67      304.42      9.11 o 
  -2   4  14      114.90      112.45      8.61 o 
  -1   4  14       32.84       31.87      3.72 o 
   0   4  14       27.60       20.37      8.77 o 
   1   4  14      232.11      268.04     32.52 o 
   2   4  14      381.02      431.37     16.47 o 
   3   4  14      346.28      370.11     20.78 o 
   4   4  14      202.61      184.10     13.78 o 
   5   4  14       68.27       58.75      6.41 o 
  -7   5  14       64.05       64.45      8.90 o 
  -6   5  14       98.13      106.36     34.04 o 
  -5   5  14       35.70       24.44      7.74 o 
  -4   5  14        2.14       -1.89      6.18 o 
  -3   5  14        2.12        2.37      5.14 o 
  -2   5  14       48.88       41.18      5.76 o 
  -1   5  14      190.00      179.44     12.96 o 
   0   5  14      323.39      321.43     14.27 o 
   1   5  14      266.47      278.57     13.25 o 
   2   5  14       34.62       40.55      5.98 o 
   3   5  14        5.97        2.64      9.69 o 
   4   5  14       18.47       10.37      7.45 o 
  -6   6  14        1.66      -11.46     11.46 o 
  -5   6  14       21.70       24.05      8.61 o 
  -4   6  14      293.25      267.71     31.42 o 
  -3   6  14      203.31      175.41      8.65 o 
  -2   6  14      195.90      188.57      8.34 o 
  -1   6  14       16.67       21.85      7.91 o 
   0   6  14       10.31       15.10      6.50 o 
   1   6  14       55.04       58.08      4.94 o 
   2   6  14      212.32      240.76     40.39 o 
   3   6  14      169.69      160.50     14.57 o 
  -5   7  14       17.75      -18.41     18.41 o 
  -4   7  14        6.30        1.99      5.66 o 
  -3   7  14       21.50        9.89      6.01 o 
  -2   7  14        4.12        1.01      5.17 o 
  -1   7  14       19.45       15.33      5.20 o 
   0   7  14       77.80       72.85      5.65 o 
   1   7  14       74.46       63.51      7.82 o 
   2   7  14       10.31       17.54      3.97 o 
  -3   8  14       99.33       65.81     10.64 o 
  -2   8  14       23.22       25.04     10.95 o 
  -1   8  14        0.75       59.15     51.20 o 
   0   8  14        4.51       23.67     17.65 o 
  -7   1  15        1.35        5.97      5.19 o 
  -6   1  15        1.30        6.60      5.77 o 
  -5   1  15       61.26       53.81      7.41 o 
  -4   1  15        9.33       13.54      5.33 o 
  -3   1  15        1.72        0.22      2.34 o 
  -2   1  15        0.09        3.08      1.86 o 
  -1   1  15        2.06        9.32      4.61 o 
   0   1  15        4.82        0.89      3.31 o 
   1   1  15       23.04       33.96      3.14 o 
   2   1  15        0.31        4.84      2.03 o 
   3   1  15        1.00        3.76      3.84 o 
   4   1  15        0.16        2.58      8.68 o 
   5   1  15        0.11        9.13      4.39 o 
  -7   2  15        1.07       -4.57      6.15 o 
  -6   2  15        9.52        6.58      5.07 o 
  -5   2  15        0.56       -0.60      5.20 o 
  -4   2  15      181.76      149.27      6.50 o 
  -3   2  15       12.74       13.31      1.68 o 
  -2   2  15        0.56       14.01      5.00 o 
  -1   2  15       30.31       39.42      3.88 o 
   0   2  15       66.24       67.60      5.48 o 
   1   2  15        0.13        7.31      4.46 o 
   2   2  15        8.05        8.10      2.57 o 
   3   2  15        0.09        1.89      4.43 o 
   4   2  15        2.97       -6.62      6.95 o 
  -7   3  15        0.75        1.93      8.35 o 
  -6   3  15        0.48        0.72      6.20 o 
  -5   3  15       46.82       41.39      4.85 o 
  -4   3  15        2.31        2.99      6.09 o 
  -3   3  15        1.44        0.15      6.77 o 
  -2   3  15        6.02        7.56      7.12 o 
  -1   3  15       22.63       23.94      4.51 o 
   0   3  15        5.13       15.56      7.29 o 
   1   3  15       12.40        7.38     11.34 o 
   2   3  15        8.05       13.48      5.13 o 
   3   3  15       14.70       11.77      6.82 o 
   4   3  15       17.63       11.96      5.23 o 
  -6   4  15        3.31        8.12      7.85 o 
  -5   4  15        3.42        1.67      7.08 o 
  -4   4  15        3.66        8.51      4.74 o 
  -3   4  15        1.37        0.42      5.11 o 
  -2   4  15       27.33       34.71      5.82 o 
  -1   4  15        0.43       -4.22      5.79 o 
   0   4  15       88.84       84.43      5.58 o 
   1   4  15       38.80       45.46      6.98 o 
   2   4  15       18.67       35.48      6.97 o 
   3   4  15        1.32       10.91     10.33 o 
   4   4  15       38.51       40.28      6.86 o 
  -6   5  15        4.31        5.62      9.99 o 
  -5   5  15        2.83       -1.49     10.48 o 
  -4   5  15        6.91       10.52      4.79 o 
  -3   5  15        5.01        6.44      4.69 o 
  -2   5  15       28.83       23.88      5.37 o 
  -1   5  15        2.85        1.53      5.57 o 
   0   5  15        0.02        0.94      5.77 o 
   1   5  15        0.53       -5.32      5.32 o 
   2   5  15       31.77       50.63     10.24 o 
   3   5  15       21.85       16.04     10.06 o 
  -5   6  15        1.54       24.30     14.15 o 
  -4   6  15        0.21       -0.88      5.55 o 
  -3   6  15       17.45       16.32      7.01 o 
  -2   6  15       39.75       36.63      6.27 o 
  -1   6  15        4.09        6.19      7.42 o 
   0   6  15       38.81       25.64      4.01 o 
   1   6  15        7.00        0.67     11.20 o 
   2   6  15        0.37        0.99      7.17 o 
  -4   7  15        0.22       -1.38     11.73 o 
  -3   7  15        4.57       -4.39      6.08 o 
  -2   7  15       18.63       11.35      7.77 o 
  -1   7  15        0.25       -2.84     10.43 o 
   0   7  15        0.05        5.09      4.93 o 
   1   7  15       29.06       37.88     12.02 o 
  -7   0  16       15.02       10.94      7.34 o 
  -6   0  16      114.55      124.15     15.40 o 
  -5   0  16      196.07      167.80     19.40 o 
  -4   0  16       54.69       66.93     16.22 o 
  -3   0  16      441.50      521.53     23.24 o 
  -2   0  16      209.67      228.97     10.21 o 
  -1   0  16       29.82       28.86      3.69 o 
   0   0  16      163.73      147.16     13.66 o 
   1   0  16      382.55      389.61     28.50 o 
   2   0  16      316.34      317.81     21.96 o 
   3   0  16      356.44      402.01     24.79 o 
  -7   1  16      179.79      134.26     11.27 o 
  -6   1  16      301.55      269.00     17.47 o 
  -5   1  16        2.73       10.91      4.80 o 
  -4   1  16        7.26        2.48      8.02 o 
  -3   1  16      132.81      139.57      9.45 o 
  -2   1  16      267.48      299.07     14.13 o 
  -1   1  16      370.77      440.63     19.36 o 
   0   1  16      614.05      679.57     19.62 o 
   1   1  16      217.33      249.34      5.95 o 
   2   1  16       17.66       21.24      7.01 o 
   3   1  16       10.86       17.18      7.79 o 
  -7   2  16        0.07      -13.86     13.86 o 
  -6   2  16        1.93       -2.90      8.30 o 
  -5   2  16      117.95      116.19      8.78 o 
  -4   2  16      236.19      241.46     13.01 o 
  -3   2  16      289.91      296.25     14.43 o 
  -2   2  16      114.35      138.29      6.28 o 
  -1   2  16       19.60       17.89      4.58 o 
   0   2  16      196.23      194.49      6.59 o 
   1   2  16      290.71      344.81      9.86 o 
   2   2  16      352.71      360.08     12.84 o 
   3   2  16      216.00      251.00     20.37 o 
  -6   3  16      139.79      105.54     15.20 o 
  -5   3  16        1.19        7.29     13.10 o 
  -4   3  16        1.72       10.94      5.82 o 
  -3   3  16       56.41       54.85      5.46 o 
  -2   3  16      235.48      253.81      9.38 o 
  -1   3  16      310.21      374.46     10.71 o 
   0   3  16      305.84      314.98      8.54 o 
   1   3  16       95.10      116.71      6.69 o 
   2   3  16       70.92      108.36     23.29 o 
   3   3  16        6.51        7.58     13.11 o 
  -6   4  16       47.98       49.68     10.76 o 
  -5   4  16       68.05       68.68     25.96 o 
  -4   4  16      196.65      175.79     13.53 o 
  -3   4  16      126.03      117.48      8.62 o 
  -2   4  16       45.77       44.97      5.60 o 
  -1   4  16       25.43       20.63      4.95 o 
   0   4  16       94.03      122.87     11.34 o 
   1   4  16      189.12      216.53      8.88 o 
   2   4  16      149.50      166.39     34.14 o 
  -5   5  16       25.52       38.08     13.84 o 
  -4   5  16        7.24       -2.60      6.47 o 
  -3   5  16       42.39       39.77      6.24 o 
  -2   5  16       80.65       66.67      5.37 o 
  -1   5  16      182.87      205.63     13.65 o 
   0   5  16      208.37      228.21     14.76 o 
   1   5  16       86.61       97.72      8.45 o 
   2   5  16        6.10       -1.29      7.26 o 
  -4   6  16       15.90        6.03      8.22 o 
  -3   6  16       29.89       13.58      6.92 o 
  -2   6  16       12.51        1.75      5.67 o 
  -1   6  16        6.58        7.95      5.08 o 
   0   6  16        8.26       13.52      8.76 o 
   1   6  16       85.01       95.79     17.23 o 
  -5   1  17        3.56        2.37      9.81 o 
  -4   1  17        0.25       -0.14      5.97 o 
  -3   1  17       13.11       17.00      7.52 o 
  -2   1  17        0.79        0.48      7.61 o 
  -1   1  17        0.60        6.48      4.11 o 
   0   1  17        0.34       -0.64      3.68 o 
   1   1  17        0.06       -5.71     10.22 o 
   2   1  17        4.94       15.57      6.94 o 
   3   1  17        0.09       -7.65     18.71 o 
  -6   2  17       33.44       48.24     16.35 o 
  -5   2  17        4.80       10.29      8.21 o 
  -4   2  17        0.01       -4.01      5.03 o 
  -3   2  17       12.99       12.19      4.99 o 
  -2   2  17       13.16       22.10     10.75 o 
  -1   2  17       42.81       48.69      5.27 o 
   0   2  17        0.08        0.28      5.21 o 
   1   2  17        1.15       15.75      7.78 o 
   2   2  17       19.43       29.79      8.56 o 
  -5   3  17        8.09        5.64      9.57 o 
  -4   3  17        7.02        1.99      7.62 o 
  -3   3  17       25.14       17.28      5.30 o 
  -2   3  17       10.28       17.44      4.70 o 
  -1   3  17        0.03        0.66      5.93 o 
   0   3  17       12.83       25.57      5.58 o 
   1   3  17        6.07       43.67     15.54 o 
   2   3  17        2.94       -6.79     15.67 o 
  -5   4  17        3.45       23.56     15.51 o 
  -4   4  17        0.19       -2.27      6.71 o 
  -3   4  17        0.60       -6.66      6.66 o 
  -2   4  17       39.49       36.91      6.19 o 
  -1   4  17        0.20       -2.94      6.12 o 
   0   4  17       33.55       50.76      6.30 o 
   1   4  17        5.19      -17.40     17.40 o 
  -3   5  17        5.29       19.51      9.36 o 
  -2   5  17       12.48       19.51      6.98 o 
  -1   5  17        2.87       13.42      5.96 o 
   0   5  17        9.38      -11.92     12.64 o 
  -4   0  18      105.66       94.50     19.22 o 
  -3   0  18      170.49      158.05     11.12 o 
  -2   0  18       11.52       15.41     18.86 o 
  -1   0  18        2.30       16.02      7.49 o 
   0   0  18       63.84       38.99     14.27 o 
   1   0  18      201.45      183.96     17.28 o 
  -5   1  18        0.77       46.08     14.55 o 
  -4   1  18        4.13        2.91      7.45 o 
  -3   1  18      111.77      103.66      8.69 o 
  -2   1  18      277.06      261.19     14.53 o 
  -1   1  18      234.91      227.23     10.20 o 
   0   1  18      202.82      181.54     26.30 o 
   1   1  18       42.20       26.89      9.11 o 
  -4   2  18      136.19      139.41     10.70 o 
  -3   2  18       57.91       75.89     13.74 o 
  -2   2  18       16.73       18.07      7.48 o 
  -1   2  18       15.69       29.52      7.15 o 
   0   2  18        8.89       16.29      8.90 o 
  -4   3  18        1.89        3.35      9.10 o 
  -3   3  18       35.71       38.34      7.37 o 
  -2   3  18      211.71      188.76     10.76 o 
  -1   3  18      263.61      253.92     14.71 o 
  -2   4  18       14.03       32.11     12.58 o 
  -1   4  18        3.77       25.61     10.62 o 
  -2   1  19        0.00        5.17      6.75 o 
                                                 
